# Supplementary material for: Chlorido{N-[(diethyl­amino)­dimethyl­sil­yl]anilido-κN}(N,N,N′,N′-tetra­methyl­ethane-1,2-diamine-κ2 N,N′)iron(II)
Source: Acta Crystallogr Sect E Struct Rep Online. 2012 Nov 3;68(Pt 12):m1444. doi: 10.1107/S1600536812044741 (PMC3588711; doi:10.1107/S1600536812044741)
Supplement: Supplementary file 1 [file e-68-m1444-sup1.cif]

##############################################################################
#                                                                            #
# This CIF contains the data in a paper accepted for publication in          #
# Acta Crystallographica Section E. It conforms to the requirements of       #
# Notes for Authors for Acta Crystallographica Section E, and has been       #
# peer reviewed under the auspices of the IUCr Commission on Journals.       #
#                                                                            #
# Full details of the Crystallographic Information File format               #
# are given in the paper "The Crystallographic Information File (CIF):       #
# a New Standard Archive File for Crystallography" by S. R. Hall, F. H.      #
# Allen and I. D. Brown [Acta Cryst. (1991), A47, 655-685].                  #
#                                                                            #
# The current version of the core CIF dictionary is obtainable from          #
# ftp://ftp.iucr.org/pub/cif_core.dic.                                       #
#                                                                            #
# Software is freely available for graphical display of the structure(s)     #
# in this CIF. For information consult the CIF software page                 #
# http://www.iucr.org/resources/cif/software.                                #
#                                                                            #
# This file may be used for bona fide research purposes within the           #
# scientific community so long as proper attribution is given to the journal # 
# article from which it was obtained.                                        #
#                                                                            #
##############################################################################
data_I
_audit_creation_method     SHELXL-97
_chemical_name_systematic
;
Chlorido{<i>N</i>-[(diethylamino)dimethylsilyl]anilido-
\k<i>N</i>}(<i>N</i>,<i>N</i>,<i>N</i>',<i>N</i>'-tetramethylethane-
1,2-diamine-\k^2^<i>N</i>,<i>N</i>')iron(II)
;
_chemical_name_common     ?
_chemical_formula_moiety     'C18 H37 Cl Fe N4 Si'
_chemical_formula_sum     'C18 H37 Cl Fe N4 Si'
_chemical_formula_iupac     '[Fe (C12 H21 N2 Si) Cl (C6 H16 N2)]'
_chemical_formula_weight     428.91
_chemical_melting_point     ?
_symmetry_cell_setting     monoclinic
_symmetry_space_group_name_H-M     'P 21/c'
_symmetry_space_group_name_Hall     '-P 2ybc'
loop_
    _symmetry_equiv_pos_as_xyz
    'x, y, z'
    '-x, y+1/2, -z+1/2'
    '-x, -y, -z'
    'x, -y-1/2, z-1/2'
_cell_length_a     16.2317(10)
_cell_length_b     10.7821(6)
_cell_length_c     14.2098(8)
_cell_angle_alpha     90.00
_cell_angle_beta     105.1570(10)
_cell_angle_gamma     90.00
_cell_volume     2400.4(2)
_cell_formula_units_Z     4
_cell_measurement_reflns_used     3162
_cell_measurement_theta_min     2.228
_cell_measurement_theta_max     25.266
_cell_measurement_temperature     293(2)
_exptl_crystal_description     block
_exptl_crystal_colour     colourless
_exptl_crystal_size_max     0.25
_exptl_crystal_size_mid     0.20
_exptl_crystal_size_min     0.15
_exptl_crystal_density_diffrn     1.187
_exptl_crystal_density_meas     ?
_exptl_crystal_density_method     'not measured'
_exptl_crystal_F_000     920
_exptl_absorpt_coefficient_mu     0.798
_exptl_absorpt_correction_type     multi-scan
_exptl_absorpt_process_details     '(SADABS; Sheldrick, 1996)'
_exptl_absorpt_correction_T_min     0.8255
_exptl_absorpt_correction_T_max     0.8897
_exptl_special_details
;
;
_diffrn_ambient_temperature     293(2)
_diffrn_radiation_type     MoK\a
_diffrn_radiation_wavelength     0.71073
_diffrn_radiation_source     'fine-focus sealed tube'
_diffrn_radiation_monochromator     graphite
_diffrn_measurement_device_type     'Bruker SMART area-detector'
_diffrn_measurement_method     '\f and \w scan'
_diffrn_detector_area_resol_mean     ?
_diffrn_reflns_number     12665
_diffrn_reflns_av_R_equivalents     0.0526
_diffrn_reflns_av_sigmaI/netI     0.0606
_diffrn_reflns_theta_min     2.29
_diffrn_reflns_theta_max     25.00
_diffrn_reflns_theta_full     25.00
_diffrn_measured_fraction_theta_max     1.000
_diffrn_measured_fraction_theta_full     1.000
_diffrn_reflns_limit_h_min     -19
_diffrn_reflns_limit_h_max     14
_diffrn_reflns_limit_k_min     -11
_diffrn_reflns_limit_k_max     12
_diffrn_reflns_limit_l_min     -15
_diffrn_reflns_limit_l_max     16
_diffrn_standards_number     ?
_diffrn_standards_interval_count     ?
_diffrn_standards_interval_time     ?
_diffrn_standards_decay_%     3.86
_refine_special_details
;
Refinement of <i>F</i>^2^ against ALL reflections. The weighted <i>R</i>-factor
<i>wR</i> and goodness of fit <i>S</i> are based on <i>F</i>^2^, conventional
<i>R</i>-factors <i>R</i> are based on <i>F</i>, with <i>F</i> set to zero for
negative <i>F</i>^2^. The threshold expression of <i>F</i>^2^ >
\s(<i>F</i>^2^) is used only for calculating <i>R</i>-factors(gt) <i>etc</i>.
and is not relevant to the choice of reflections for refinement.
<i>R</i>-factors based on <i>F</i>^2^ are statistically about twice as large
as those based on <i>F</i>, and <i>R</i>- factors based on ALL data will be
even larger.
;
_reflns_number_total     4222
_reflns_number_gt     2584
_reflns_threshold_expression     I>2sigma(I)
_refine_ls_structure_factor_coef     Fsqd
_refine_ls_matrix_type     full
_refine_ls_R_factor_all     0.1085
_refine_ls_R_factor_gt     0.0604
_refine_ls_wR_factor_gt     0.1560
_refine_ls_wR_factor_ref     0.1903
_refine_ls_goodness_of_fit_ref     1.017
_refine_ls_restrained_S_all     1.061
_refine_ls_number_reflns     4222
_refine_ls_number_parameters     226
_refine_ls_number_restraints     14
_refine_ls_hydrogen_treatment     constr
_refine_ls_weighting_scheme     calc
_refine_ls_weighting_details
         'calc w=1/[\s^2^(Fo^2^)+(0.1016P)^2^+1.3944P] where P=(Fo^2^+2Fc^2^)/3'
_atom_sites_solution_hydrogens     geom
_atom_sites_solution_primary     direct
_atom_sites_solution_secondary     difmap
_refine_ls_shift/su_max     0.001
_refine_ls_shift/su_mean     0.000
_refine_diff_density_max     0.708
_refine_diff_density_min     -0.647
_refine_ls_extinction_method     none
_refine_ls_extinction_coef     ?
loop_
    _atom_type_symbol
    _atom_type_description
    _atom_type_scat_dispersion_real
    _atom_type_scat_dispersion_imag
    _atom_type_scat_source
    'C' 'C' 0.0033 0.0016
                         'International Tables Vol C Tables 4.2.6.8 and 6.1.1.4'
    'H' 'H' 0.0000 0.0000
                         'International Tables Vol C Tables 4.2.6.8 and 6.1.1.4'
    'N' 'N' 0.0061 0.0033
                         'International Tables Vol C Tables 4.2.6.8 and 6.1.1.4'
    'Si' 'Si' 0.0817 0.0704
                         'International Tables Vol C Tables 4.2.6.8 and 6.1.1.4'
    'Cl' 'Cl' 0.1484 0.1585
                         'International Tables Vol C Tables 4.2.6.8 and 6.1.1.4'
    'Fe' 'Fe' 0.3463 0.8444
                         'International Tables Vol C Tables 4.2.6.8 and 6.1.1.4'
_computing_data_collection     'SMART (Bruker, 2000)'
_computing_cell_refinement     'SAINT (Bruker, 2000)'
_computing_data_reduction     'SAINT (Bruker, 2000)'
_computing_structure_solution     'SHELXS97 (Sheldrick, 2008)'
_computing_structure_refinement     'SHELXL97 (Sheldrick, 2008)'
_computing_molecular_graphics     'SHELXTL/PC (Sheldrick, 2008)'
_computing_publication_material     'SHELXL97 (Sheldrick, 2008)'
loop_
    _atom_site_type_symbol
    _atom_site_label
    _atom_site_fract_x
    _atom_site_fract_y
    _atom_site_fract_z
    _atom_site_U_iso_or_equiv
    _atom_site_adp_type
    _atom_site_calc_flag
    _atom_site_refinement_flags
    _atom_site_occupancy
    _atom_site_symmetry_multiplicity
    _atom_site_disorder_assembly
    _atom_site_disorder_group
    Fe Fe1 0.82680(5) 0.53246(6) 0.32605(5) 0.0438(3) Uani d . 1 1 . .
    Si Si1 0.67995(11) 0.45040(15) 0.42532(12) 0.0577(5) Uani d . 1 1 . .
    Cl Cl1 0.89234(12) 0.69105(14) 0.42333(13) 0.0771(5) Uani d . 1 1 . .
    N N1 0.7543(3) 0.4097(4) 0.3648(3) 0.0482(11) Uani d . 1 1 . .
    N N2 0.5867(4) 0.3658(6) 0.3912(5) 0.0988(17) Uani d U 1 1 . .
    N N3 0.7721(3) 0.6122(4) 0.1794(3) 0.0625(13) Uani d . 1 1 . .
    N N4 0.9258(3) 0.4720(4) 0.2568(3) 0.0591(12) Uani d . 1 1 . .
    C C1 0.7874(3) 0.2877(4) 0.3770(3) 0.0434(12) Uani d . 1 1 . .
    C C2 0.8678(4) 0.2640(5) 0.4374(4) 0.0542(14) Uani d . 1 1 . .
    H H2A 0.8987 0.3286 0.4734 0.065 Uiso calc R 1 1 . .
    C C3 0.9035(4) 0.1458(5) 0.4455(4) 0.0598(15) Uani d . 1 1 . .
    H H3A 0.9585 0.1331 0.4847 0.072 Uiso calc R 1 1 . .
    C C4 0.8583(5) 0.0484(5) 0.3961(5) 0.0659(17) Uani d . 1 1 . .
    H H4A 0.8816 -0.0309 0.4024 0.079 Uiso calc R 1 1 . .
    C C5 0.7778(5) 0.0696(5) 0.3371(5) 0.0732(19) Uani d . 1 1 . .
    H H5A 0.7464 0.0038 0.3032 0.088 Uiso calc R 1 1 . .
    C C6 0.7430(4) 0.1871(5) 0.3275(4) 0.0622(16) Uani d . 1 1 . .
    H H6A 0.6885 0.1992 0.2869 0.075 Uiso calc R 1 1 . .
    C C7 0.7246(5) 0.4311(8) 0.5602(5) 0.095(2) Uani d . 1 1 . .
    H H7A 0.7376 0.3452 0.5749 0.142 Uiso calc R 1 1 . .
    H H7B 0.6833 0.4585 0.5933 0.142 Uiso calc R 1 1 . .
    H H7C 0.7757 0.4795 0.5816 0.142 Uiso calc R 1 1 . .
    C C8 0.6537(5) 0.6178(6) 0.3978(6) 0.084(2) Uani d . 1 1 . .
    H H8A 0.6307 0.6283 0.3288 0.126 Uiso calc R 1 1 . .
    H H8B 0.7046 0.6667 0.4193 0.126 Uiso calc R 1 1 . .
    H H8C 0.6124 0.6442 0.4312 0.126 Uiso calc R 1 1 . .
    C C9 0.5430(6) 0.3069(9) 0.4576(7) 0.1194(19) Uani d DU 1 1 . .
    H H9A 0.5635 0.3436 0.5218 0.143 Uiso calc R 1 1 . .
    H H9B 0.4823 0.3241 0.4349 0.143 Uiso calc R 1 1 . .
    C C10 0.5550(7) 0.1785(11) 0.4652(9) 0.166(3) Uani d DU 1 1 . .
    H H10A 0.5250 0.1455 0.5095 0.250 Uiso calc R 1 1 . .
    H H10B 0.6148 0.1607 0.4891 0.250 Uiso calc R 1 1 . .
    H H10C 0.5335 0.1412 0.4022 0.250 Uiso calc R 1 1 . .
    C C11 0.5383(5) 0.3602(8) 0.2873(7) 0.102(3) Uani d . 1 1 . .
    H H11A 0.5274 0.2740 0.2685 0.123 Uiso calc R 1 1 . .
    H H11B 0.5730 0.3952 0.2478 0.123 Uiso calc R 1 1 . .
    C C12 0.4542(6) 0.4289(10) 0.2661(11) 0.170(5) Uani d . 1 1 . .
    H H12A 0.4257 0.4217 0.1980 0.255 Uiso calc R 1 1 . .
    H H12B 0.4645 0.5149 0.2827 0.255 Uiso calc R 1 1 . .
    H H12C 0.4190 0.3939 0.3041 0.255 Uiso calc R 1 1 . .
    C C13 0.6850(5) 0.5640(8) 0.1353(6) 0.106(3) Uani d . 1 1 . .
    H H13A 0.6629 0.6002 0.0720 0.159 Uiso calc R 1 1 . .
    H H13B 0.6484 0.5852 0.1762 0.159 Uiso calc R 1 1 . .
    H H13C 0.6871 0.4755 0.1293 0.159 Uiso calc R 1 1 . .
    C C14 0.7685(6) 0.7484(6) 0.1864(5) 0.099(3) Uani d . 1 1 . .
    H H14A 0.7449 0.7828 0.1227 0.148 Uiso calc R 1 1 . .
    H H14B 0.8251 0.7804 0.2126 0.148 Uiso calc R 1 1 . .
    H H14C 0.7333 0.7708 0.2285 0.148 Uiso calc R 1 1 . .
    C C15 0.8280(5) 0.5752(7) 0.1178(5) 0.079(2) Uani d . 1 1 . .
    H H15A 0.8251 0.6371 0.0676 0.095 Uiso calc R 1 1 . .
    H H15B 0.8083 0.4970 0.0861 0.095 Uiso calc R 1 1 . .
    C C16 0.9170(5) 0.5619(6) 0.1763(5) 0.079(2) Uani d . 1 1 . .
    H H16A 0.9380 0.6421 0.2032 0.095 Uiso calc R 1 1 . .
    H H16B 0.9519 0.5351 0.1342 0.095 Uiso calc R 1 1 . .
    C C17 1.0132(5) 0.4808(8) 0.3220(6) 0.097(2) Uani d . 1 1 . .
    H H17A 1.0536 0.4534 0.2878 0.145 Uiso calc R 1 1 . .
    H H17B 1.0175 0.4293 0.3782 0.145 Uiso calc R 1 1 . .
    H H17C 1.0251 0.5653 0.3423 0.145 Uiso calc R 1 1 . .
    C C18 0.9109(5) 0.3440(6) 0.2185(5) 0.087(2) Uani d . 1 1 . .
    H H18A 0.9555 0.3209 0.1891 0.131 Uiso calc R 1 1 . .
    H H18B 0.8569 0.3401 0.1707 0.131 Uiso calc R 1 1 . .
    H H18C 0.9106 0.2882 0.2710 0.131 Uiso calc R 1 1 . .
loop_
    _atom_site_aniso_label
    _atom_site_aniso_U_11
    _atom_site_aniso_U_22
    _atom_site_aniso_U_33
    _atom_site_aniso_U_12
    _atom_site_aniso_U_13
    _atom_site_aniso_U_23
    Fe1 0.0509(5) 0.0347(4) 0.0478(4) -0.0028(3) 0.0164(3) -0.0015(3)
    Si1 0.0617(11) 0.0552(10) 0.0614(10) 0.0002(8) 0.0253(9) -0.0016(7)
    Cl1 0.0842(12) 0.0554(9) 0.0855(11) -0.0140(8) 0.0114(10) -0.0227(8)
    N1 0.052(3) 0.035(2) 0.060(3) -0.001(2) 0.019(2) 0.000(2)
    N2 0.086(4) 0.094(4) 0.127(4) -0.019(3) 0.047(3) 0.011(3)
    N3 0.068(3) 0.060(3) 0.057(3) 0.007(3) 0.013(3) 0.010(2)
    N4 0.063(3) 0.060(3) 0.063(3) 0.006(2) 0.030(3) 0.004(2)
    C1 0.049(3) 0.042(3) 0.043(3) -0.002(2) 0.018(3) -0.002(2)
    C2 0.066(4) 0.047(3) 0.052(3) -0.005(3) 0.019(3) -0.005(2)
    C3 0.065(4) 0.062(4) 0.055(3) 0.011(3) 0.019(3) 0.012(3)
    C4 0.087(5) 0.043(3) 0.076(4) 0.009(3) 0.037(4) 0.007(3)
    C5 0.080(5) 0.041(3) 0.103(5) -0.010(3) 0.032(4) -0.018(3)
    C6 0.057(4) 0.054(3) 0.073(4) -0.005(3) 0.012(3) -0.016(3)
    C7 0.108(6) 0.116(6) 0.065(4) 0.014(5) 0.032(4) -0.007(4)
    C8 0.084(5) 0.062(4) 0.119(6) 0.013(4) 0.050(5) -0.002(4)
    C9 0.107(4) 0.114(4) 0.143(5) -0.024(4) 0.043(4) 0.020(4)
    C10 0.151(6) 0.146(6) 0.186(6) -0.016(6) 0.015(6) 0.038(6)
    C11 0.062(5) 0.099(6) 0.135(7) -0.013(4) 0.006(5) 0.007(5)
    C12 0.087(7) 0.137(9) 0.260(15) 0.010(7) 0.001(9) 0.013(9)
    C13 0.087(6) 0.140(7) 0.075(5) -0.002(5) -0.006(5) 0.015(5)
    C14 0.131(7) 0.059(4) 0.102(6) 0.027(4) 0.022(5) 0.034(4)
    C15 0.098(6) 0.083(5) 0.063(4) 0.013(4) 0.034(4) 0.021(3)
    C16 0.092(6) 0.076(4) 0.085(5) 0.002(4) 0.049(4) 0.016(4)
    C17 0.060(5) 0.128(7) 0.102(6) 0.022(4) 0.022(4) 0.007(5)
    C18 0.128(7) 0.072(4) 0.082(5) 0.022(4) 0.064(5) -0.001(4)
_geom_special_details
;
All e.s.d.'s (except the e.s.d. in the dihedral angle between two l.s. planes)
are estimated using the full covariance matrix. The cell e.s.d.'s are taken
into account individually in the estimation of e.s.d.'s in distances, angles
and torsion angles; correlations between e.s.d.'s in cell parameters are only
used when they are defined by crystal symmetry. An approximate (isotropic)
treatment of cell e.s.d.'s is used for estimating e.s.d.'s involving l.s.
planes.
;
loop_
    _geom_bond_atom_site_label_1
    _geom_bond_atom_site_label_2
    _geom_bond_site_symmetry_2
    _geom_bond_distance
    _geom_bond_publ_flag
    Fe1 N1 . 1.943(4) ?
    Fe1 N4 . 2.191(5) ?
    Fe1 N3 . 2.215(4) ?
    Fe1 Cl1 . 2.2798(16) ?
    Si1 N1 . 1.713(5) ?
    Si1 N2 . 1.726(7) ?
    Si1 C8 . 1.872(7) ?
    Si1 C7 . 1.876(7) ?
    N1 C1 . 1.414(6) ?
    N2 C9 . 1.464(10) ?
    N2 C11 . 1.481(9) ?
    N3 C15 . 1.470(8) ?
    N3 C14 . 1.474(8) ?
    N3 C13 . 1.483(9) ?
    N4 C16 . 1.477(8) ?
    N4 C18 . 1.479(8) ?
    N4 C17 . 1.481(9) ?
    C1 C2 . 1.386(7) ?
    C1 C6 . 1.387(7) ?
    C2 C3 . 1.392(8) ?
    C2 H2A . 0.9300 ?
    C3 C4 . 1.365(8) ?
    C3 H3A . 0.9300 ?
    C4 C5 . 1.375(9) ?
    C4 H4A . 0.9300 ?
    C5 C6 . 1.379(8) ?
    C5 H5A . 0.9300 ?
    C6 H6A . 0.9300 ?
    C7 H7A . 0.9600 ?
    C7 H7B . 0.9600 ?
    C7 H7C . 0.9600 ?
    C8 H8A . 0.9600 ?
    C8 H8B . 0.9600 ?
    C8 H8C . 0.9600 ?
    C9 C10 . 1.399(11) ?
    C9 H9A . 0.9700 ?
    C9 H9B . 0.9700 ?
    C10 H10A . 0.9600 ?
    C10 H10B . 0.9600 ?
    C10 H10C . 0.9600 ?
    C11 C12 . 1.513(11) ?
    C11 H11A . 0.9700 ?
    C11 H11B . 0.9700 ?
    C12 H12A . 0.9600 ?
    C12 H12B . 0.9600 ?
    C12 H12C . 0.9600 ?
    C13 H13A . 0.9600 ?
    C13 H13B . 0.9600 ?
    C13 H13C . 0.9600 ?
    C14 H14A . 0.9600 ?
    C14 H14B . 0.9600 ?
    C14 H14C . 0.9600 ?
    C15 C16 . 1.473(10) ?
    C15 H15A . 0.9700 ?
    C15 H15B . 0.9700 ?
    C16 H16A . 0.9700 ?
    C16 H16B . 0.9700 ?
    C17 H17A . 0.9600 ?
    C17 H17B . 0.9600 ?
    C17 H17C . 0.9600 ?
    C18 H18A . 0.9600 ?
    C18 H18B . 0.9600 ?
    C18 H18C . 0.9600 ?
loop_
    _geom_angle_atom_site_label_1
    _geom_angle_atom_site_label_2
    _geom_angle_atom_site_label_3
    _geom_angle_site_symmetry_1
    _geom_angle_site_symmetry_3
    _geom_angle
    _geom_angle_publ_flag
    N1 Fe1 N4 . . 119.58(18) ?
    N1 Fe1 N3 . . 114.07(19) ?
    N4 Fe1 N3 . . 81.55(19) ?
    N1 Fe1 Cl1 . . 124.06(14) ?
    N4 Fe1 Cl1 . . 102.41(14) ?
    N3 Fe1 Cl1 . . 106.74(14) ?
    N1 Si1 N2 . . 113.9(3) ?
    N1 Si1 C8 . . 107.1(3) ?
    N2 Si1 C8 . . 108.4(3) ?
    N1 Si1 C7 . . 110.5(3) ?
    N2 Si1 C7 . . 107.7(4) ?
    C8 Si1 C7 . . 109.1(4) ?
    C1 N1 Si1 . . 118.1(3) ?
    C1 N1 Fe1 . . 115.5(3) ?
    Si1 N1 Fe1 . . 121.7(2) ?
    C9 N2 C11 . . 113.9(7) ?
    C9 N2 Si1 . . 125.8(6) ?
    C11 N2 Si1 . . 119.9(5) ?
    C15 N3 C14 . . 110.7(5) ?
    C15 N3 C13 . . 108.8(6) ?
    C14 N3 C13 . . 109.1(6) ?
    C15 N3 Fe1 . . 107.3(4) ?
    C14 N3 Fe1 . . 109.6(4) ?
    C13 N3 Fe1 . . 111.4(4) ?
    C16 N4 C18 . . 110.7(5) ?
    C16 N4 C17 . . 109.0(6) ?
    C18 N4 C17 . . 109.1(6) ?
    C16 N4 Fe1 . . 102.6(4) ?
    C18 N4 Fe1 . . 112.0(4) ?
    C17 N4 Fe1 . . 113.2(4) ?
    C2 C1 C6 . . 116.7(5) ?
    C2 C1 N1 . . 120.8(4) ?
    C6 C1 N1 . . 122.4(5) ?
    C1 C2 C3 . . 121.6(5) ?
    C1 C2 H2A . . 119.2 ?
    C3 C2 H2A . . 119.2 ?
    C4 C3 C2 . . 120.3(6) ?
    C4 C3 H3A . . 119.8 ?
    C2 C3 H3A . . 119.8 ?
    C3 C4 C5 . . 118.9(6) ?
    C3 C4 H4A . . 120.5 ?
    C5 C4 H4A . . 120.5 ?
    C4 C5 C6 . . 120.8(6) ?
    C4 C5 H5A . . 119.6 ?
    C6 C5 H5A . . 119.6 ?
    C5 C6 C1 . . 121.6(6) ?
    C5 C6 H6A . . 119.2 ?
    C1 C6 H6A . . 119.2 ?
    Si1 C7 H7A . . 109.5 ?
    Si1 C7 H7B . . 109.5 ?
    H7A C7 H7B . . 109.5 ?
    Si1 C7 H7C . . 109.5 ?
    H7A C7 H7C . . 109.5 ?
    H7B C7 H7C . . 109.5 ?
    Si1 C8 H8A . . 109.5 ?
    Si1 C8 H8B . . 109.5 ?
    H8A C8 H8B . . 109.5 ?
    Si1 C8 H8C . . 109.5 ?
    H8A C8 H8C . . 109.5 ?
    H8B C8 H8C . . 109.5 ?
    C10 C9 N2 . . 113.4(9) ?
    C10 C9 H9A . . 108.9 ?
    N2 C9 H9A . . 108.9 ?
    C10 C9 H9B . . 108.9 ?
    N2 C9 H9B . . 108.9 ?
    H9A C9 H9B . . 107.7 ?
    C9 C10 H10A . . 109.5 ?
    C9 C10 H10B . . 109.5 ?
    H10A C10 H10B . . 109.5 ?
    C9 C10 H10C . . 109.5 ?
    H10A C10 H10C . . 109.5 ?
    H10B C10 H10C . . 109.5 ?
    N2 C11 C12 . . 113.2(9) ?
    N2 C11 H11A . . 108.9 ?
    C12 C11 H11A . . 108.9 ?
    N2 C11 H11B . . 108.9 ?
    C12 C11 H11B . . 108.9 ?
    H11A C11 H11B . . 107.7 ?
    C11 C12 H12A . . 109.5 ?
    C11 C12 H12B . . 109.5 ?
    H12A C12 H12B . . 109.5 ?
    C11 C12 H12C . . 109.5 ?
    H12A C12 H12C . . 109.5 ?
    H12B C12 H12C . . 109.5 ?
    N3 C13 H13A . . 109.5 ?
    N3 C13 H13B . . 109.5 ?
    H13A C13 H13B . . 109.5 ?
    N3 C13 H13C . . 109.5 ?
    H13A C13 H13C . . 109.5 ?
    H13B C13 H13C . . 109.5 ?
    N3 C14 H14A . . 109.5 ?
    N3 C14 H14B . . 109.5 ?
    H14A C14 H14B . . 109.5 ?
    N3 C14 H14C . . 109.5 ?
    H14A C14 H14C . . 109.5 ?
    H14B C14 H14C . . 109.5 ?
    N3 C15 C16 . . 110.9(6) ?
    N3 C15 H15A . . 109.5 ?
    C16 C15 H15A . . 109.5 ?
    N3 C15 H15B . . 109.5 ?
    C16 C15 H15B . . 109.5 ?
    H15A C15 H15B . . 108.0 ?
    C15 C16 N4 . . 112.5(6) ?
    C15 C16 H16A . . 109.1 ?
    N4 C16 H16A . . 109.1 ?
    C15 C16 H16B . . 109.1 ?
    N4 C16 H16B . . 109.1 ?
    H16A C16 H16B . . 107.8 ?
    N4 C17 H17A . . 109.5 ?
    N4 C17 H17B . . 109.5 ?
    H17A C17 H17B . . 109.5 ?
    N4 C17 H17C . . 109.5 ?
    H17A C17 H17C . . 109.5 ?
    H17B C17 H17C . . 109.5 ?
    N4 C18 H18A . . 109.5 ?
    N4 C18 H18B . . 109.5 ?
    H18A C18 H18B . . 109.5 ?
    N4 C18 H18C . . 109.5 ?
    H18A C18 H18C . . 109.5 ?
    H18B C18 H18C . . 109.5 ?
data_global
_journal_date_recd_electronic     2012-10-18
_journal_date_accepted     2012-10-29
_journal_name_full     'Acta Crystallographica, Section E'
_journal_year     2012
_journal_volume     68
_journal_issue     12
_journal_page_first     m1444
_journal_page_last     m1444
_journal_paper_category     QM
_journal_paper_doi     10.1107/S1600536812044741
_journal_coeditor_code     CV5351
_publ_contact_author_name     'Juan Chen'
_publ_contact_author_address
;
Department of Chemistry
Taiyuan Normal University
Taiyuan 030031
People's Republic of China
;
_publ_contact_author_email     sdbai@sxu.edu.cn
_publ_contact_author_fax     +86-351-7011743
_publ_contact_author_phone     +86-351-7011743
_publ_section_title
;\
Chlorido{<i>N</i>-[(diethylamino)dimethylsilyl]anilido-\k<i>N</i>}(<i>N</i>,\
<i>N</i>,<i>N</i>',<i>N</i>'-tetramethylethane-1,2-diamine-\k^2^<i>N</i>,\
<i>N</i>')iron(II)
;
loop_
    _publ_author_name
    _publ_author_footnote
    _publ_author_address
    'Chen, Juan' .
;
Department of Chemistry
Taiyuan Teachers College
Taiyuan 030031
People's Republic of China
;
