# Supplementary material for: Chlorido{N-[(diethyl­amino)­dimethyl­sil­yl]anilido-κN}(N,N,N′,N′-tetra­methyl­ethane-1,2-diamine-κ2 N,N′)iron(II)
Source: Acta Crystallogr Sect E Struct Rep Online. 2012 Nov 3;68(Pt 12):m1444. doi: 10.1107/S1600536812044741 (PMC3588711; doi:10.1107/S1600536812044741)
Supplement: Supplementary file 2 [file e-68-m1444-Isup2.hkl]

# 
# h,k,l, Fc-squared, Fo-squared, sigma(Fo-squared) and status flag 
# 
data_I
_shelx_title ' P in P2(1)/c' 
_shelx_refln_list_code          4 
_shelx_F_calc_maximum      225.68 
_exptl_crystal_F_000       920.00 
_reflns_d_resolution_high  0.8409 
 
loop_ 
 _symmetry_equiv_pos_as_xyz 
 'x, y, z' 
 '-x, y+1/2, -z+1/2' 
 '-x, -y, -z' 
 'x, -y-1/2, z-1/2' 
 
_cell_length_a    16.2317 
_cell_length_b    10.7821 
_cell_length_c    14.2098 
_cell_angle_alpha  90.000 
_cell_angle_beta  105.157 
_cell_angle_gamma  90.000 
 
_shelx_F_squared_multiplier     1.000 
 
loop_ 
 _refln_index_h 
 _refln_index_k 
 _refln_index_l 
 _refln_F_squared_calc 
 _refln_F_squared_meas 
 _refln_F_squared_sigma 
 _refln_observed_status 
   2   0   0    12149.96    14394.65    128.03 o 
   3   0   0    19922.21    18960.92    160.36 o 
   4   0   0      839.34      853.45     34.54 o 
   5   0   0     1561.31     1409.52     45.64 o 
   6   0   0       14.86       25.02     20.53 o 
   7   0   0       22.73       -1.59     19.30 o 
   8   0   0     2408.28     1941.62     63.88 o 
   9   0   0     1252.31     1034.43     56.13 o 
  10   0   0        0.01        8.11     31.37 o 
  11   0   0      609.91      430.34     53.75 o 
  12   0   0     1733.93     1602.30     79.12 o 
  13   0   0      253.08      202.83     47.76 o 
  14   0   0     1483.86     1316.29     80.62 o 
  15   0   0      192.34      276.05     59.56 o 
  16   0   0        7.09       50.58     45.11 o 
  17   0   0       79.89       75.03     34.85 o 
  18   0   0       70.80       29.36     69.92 o 
   1   1   0      523.02      613.03      9.89 o 
   2   1   0     2998.05     3648.49     72.50 o 
   3   1   0      549.70      515.68     14.01 o 
   4   1   0      649.80      586.48     18.66 o 
   5   1   0     5474.57     5257.27     84.90 o 
   6   1   0      937.90      691.62     28.41 o 
   7   1   0       19.06        7.06     14.83 o 
   8   1   0       12.02       38.68     19.33 o 
   9   1   0       62.49       47.22     20.66 o 
  10   1   0       51.50       39.21     22.86 o 
  11   1   0       32.40       18.86     22.99 o 
  12   1   0      270.85      315.28     37.69 o 
  13   1   0       74.53       63.55     24.84 o 
  14   1   0       23.40       43.33     24.01 o 
  15   1   0       13.98       69.28     26.18 o 
  16   1   0      223.01      236.22     31.91 o 
  17   1   0       30.50       47.49     26.93 o 
  18   1   0       16.27       26.54     28.95 o 
   0   2   0    13783.00    13856.62     88.55 o 
   1   2   0     2079.73     2482.62     31.60 o 
   2   2   0     4431.61     4886.83     34.50 o 
   3   2   0      473.89      426.18     15.66 o 
   4   2   0        1.45       20.63     11.13 o 
   5   2   0     2271.96     2364.33     36.92 o 
   6   2   0    12654.60    12852.50     90.06 o 
   7   2   0      121.87      146.06     18.24 o 
   8   2   0     6319.87     6546.13    145.06 o 
   9   2   0     2898.86     2353.36     45.95 o 
  10   2   0      100.27      142.88     22.92 o 
  11   2   0      222.53      324.28     41.49 o 
  12   2   0     2136.94     1751.23     47.45 o 
  13   2   0      381.23      371.12     33.39 o 
  14   2   0      318.39      317.00     32.49 o 
  15   2   0      106.26      110.75     45.71 o 
  16   2   0       59.08       60.53     33.10 o 
  17   2   0       56.08       14.36     27.85 o 
  18   2   0       24.31      -14.72     26.20 o 
   1   3   0       26.60       27.99      6.24 o 
   2   3   0     1173.33     1106.57     35.65 o 
   3   3   0      461.04      575.65     18.45 o 
   4   3   0     5491.60     5804.05    192.21 o 
   5   3   0     2121.50     2324.80     94.14 o 
   6   3   0      920.79     1050.83     29.00 o 
   7   3   0     3498.59     3455.53     50.33 o 
   8   3   0      393.54      372.16     24.09 o 
   9   3   0        3.66       -1.63     16.71 o 
  10   3   0     1433.34     1229.72     39.09 o 
  11   3   0       99.17      101.15     23.50 o 
  12   3   0      269.85      253.69     29.21 o 
  13   3   0        0.69      -11.09     20.65 o 
  14   3   0       34.18       18.75     26.65 o 
  15   3   0        2.25      -13.38     22.88 o 
  16   3   0       44.06       12.13     25.76 o 
  17   3   0       14.55       12.15     28.48 o 
  18   3   0       53.65       55.96     38.33 o 
   0   4   0      692.86     1018.20     31.09 o 
   1   4   0     5498.89     5270.53     80.44 o 
   2   4   0     1565.21     1470.58     39.83 o 
   3   4   0     2121.66     2568.74     57.03 o 
   4   4   0      209.93      242.26     16.38 o 
   5   4   0      314.96      275.96     24.83 o 
   6   4   0     4247.23     4181.28     54.60 o 
   7   4   0      394.33      343.76     23.41 o 
   8   4   0      583.38      531.68     27.92 o 
   9   4   0      740.06      732.53     39.39 o 
  10   4   0        8.72       10.68     19.50 o 
  11   4   0       63.22       45.58     21.70 o 
  12   4   0       89.22      111.53     25.45 o 
  13   4   0        1.94        9.96     20.53 o 
  14   4   0       47.85       77.80     25.85 o 
  15   4   0        7.88       15.94     24.69 o 
  16   4   0       57.24       11.30     53.80 o 
  17   4   0       10.31      -19.74     37.32 o 
   1   5   0      325.14      265.41     15.76 o 
   2   5   0     1980.49     2224.56     33.14 o 
   3   5   0      796.44      697.61     22.25 o 
   4   5   0     6451.33     5814.14     87.29 o 
   5   5   0       25.86       34.08     13.07 o 
   6   5   0      193.41      304.56     20.94 o 
   7   5   0      881.03      809.67     31.41 o 
   8   5   0      805.13      853.71     34.62 o 
   9   5   0       91.93      138.43     24.08 o 
  10   5   0     2479.24     2260.46     86.62 o 
  11   5   0      140.89      193.93     27.79 o 
  12   5   0      583.85      534.84     34.68 o 
  13   5   0      446.92      471.50     37.38 o 
  14   5   0       98.89      110.08     27.22 o 
  15   5   0       31.30       44.52     26.17 o 
  16   5   0      221.19      210.42     42.70 o 
  17   5   0       23.46        7.50     33.30 o 
   0   6   0       84.97       26.56     17.04 o 
   1   6   0      577.62      798.11     24.51 o 
   2   6   0     2015.70     1815.74     33.13 o 
   3   6   0      345.72      310.88     20.49 o 
   4   6   0      948.23      969.29     42.68 o 
   5   6   0      105.81      152.16     12.41 o 
   6   6   0        2.26        8.07     14.41 o 
   7   6   0       25.21       23.90     18.15 o 
   8   6   0       87.84       96.99     22.32 o 
   9   6   0      151.48      163.27     26.38 o 
  10   6   0      145.18      169.48     27.37 o 
  11   6   0      645.89      601.28     36.09 o 
  12   6   0       64.67       52.71     21.70 o 
  13   6   0       29.17       48.20     23.40 o 
  14   6   0       68.55       53.71     25.26 o 
  15   6   0       26.70       49.05     35.72 o 
  16   6   0       17.16      -44.04     29.36 o 
   1   7   0      259.97      319.71     22.36 o 
   2   7   0     4313.37     3746.90     51.40 o 
   3   7   0      286.20      401.84     24.12 o 
   4   7   0     2164.48     2199.53     41.26 o 
   5   7   0     1031.09      931.49     31.64 o 
   6   7   0        0.60       -6.52     15.11 o 
   7   7   0      110.25      109.83     20.42 o 
   8   7   0      669.52      617.16     34.09 o 
   9   7   0       60.03       93.47     24.48 o 
  10   7   0      733.67      686.47     36.47 o 
  11   7   0        1.10       -9.44     19.09 o 
  12   7   0      517.96      515.84     35.26 o 
  13   7   0      319.14      327.10     35.31 o 
  14   7   0       19.77       76.67     34.95 o 
  15   7   0       67.57       14.64     33.60 o 
   0   8   0     1606.84     1247.56     57.14 o 
   1   8   0      131.70      213.11     21.71 o 
   2   8   0      150.49      258.87     23.22 o 
   3   8   0       11.51        0.73     15.92 o 
   4   8   0       97.01       87.69     19.38 o 
   5   8   0      695.04      695.81     30.71 o 
   6   8   0        0.11       -4.70     16.68 o 
   7   8   0       12.20        2.50     17.31 o 
   8   8   0       30.10       -2.97     19.97 o 
   9   8   0      105.97       78.48     24.77 o 
  10   8   0       91.21      135.01     27.74 o 
  11   8   0        9.77        2.05     23.64 o 
  12   8   0        5.08       59.42     24.42 o 
  13   8   0        0.84       13.21     31.85 o 
  14   8   0       98.93       94.34     37.27 o 
   1   9   0      552.05      511.91     29.15 o 
   2   9   0       40.61       37.74     17.79 o 
   3   9   0     1888.21     1875.85     43.98 o 
   4   9   0     1782.55     1478.32     40.06 o 
   5   9   0       20.55       54.99     19.94 o 
   6   9   0      647.43      636.99     30.76 o 
   7   9   0      672.87      698.72     32.63 o 
   8   9   0      382.26      395.60     36.32 o 
   9   9   0       19.37       11.32     31.25 o 
  10   9   0      308.05      392.76     37.94 o 
  11   9   0      241.19      227.71     34.88 o 
  12   9   0        9.63      -16.69     35.86 o 
  13   9   0       93.30       61.74     38.48 o 
   0  10   0      350.12      453.96     40.24 o 
   1  10   0        2.60      -18.52     15.74 o 
   2  10   0       51.83       23.04     17.87 o 
   3  10   0        6.13       -7.13     16.72 o 
   4  10   0       93.67       88.40     22.06 o 
   5  10   0        1.67      -23.70     17.43 o 
   6  10   0      457.96      458.94     32.71 o 
   7  10   0        9.89       10.60     30.97 o 
   8  10   0      424.64      561.16     42.96 o 
   9  10   0       69.71       55.24     28.22 o 
  10  10   0        4.22        5.92     24.91 o 
  11  10   0        0.53       46.43     49.61 o 
   1  11   0      546.49      534.51     32.31 o 
   2  11   0      330.84      335.41     31.21 o 
   3  11   0        6.19       28.26     20.50 o 
   4  11   0      115.80      130.49     25.15 o 
   5  11   0      345.36      373.27     32.56 o 
   6  11   0       10.95      -30.27     20.18 o 
   7  11   0       57.29       77.08     27.16 o 
   8  11   0       23.15      -39.97     30.80 o 
   9  11   0        0.25      -42.84     28.56 o 
   0  12   0      441.83      506.47     47.14 o 
   1  12   0       25.26       30.93     20.91 o 
   2  12   0       75.14       69.04     22.67 o 
   3  12   0      106.22      115.62     29.79 o 
   4  12   0      119.14      128.54     31.99 o 
   5  12   0       21.63      -33.22     22.14 o 
   6  12   0      345.74      411.98     42.05 o 
 -18   1   1      119.01      112.78     30.74 o 
 -17   1   1        3.81       -6.18     23.70 o 
 -16   1   1      107.40      118.20     28.31 o 
 -15   1   1      312.42      378.44     35.41 o 
 -14   1   1       93.14       90.70     25.38 o 
 -13   1   1     1106.16      985.02     39.01 o 
 -12   1   1      403.43      461.70     32.90 o 
 -11   1   1      743.58      760.10     33.05 o 
 -10   1   1     1409.94     1146.26     35.20 o 
  -9   1   1     2392.60     2307.00     43.27 o 
  -8   1   1      517.95      547.38     23.77 o 
  -7   1   1     5560.57     5261.03     55.18 o 
  -6   1   1     3614.45     3934.10     44.44 o 
  -5   1   1     3388.66     3114.07     44.77 o 
  -4   1   1       65.22      128.78     12.12 o 
  -3   1   1     4024.47     4471.87     49.69 o 
  -2   1   1     1981.68     2177.74     20.77 o 
  -1   1   1    15980.94    18537.95    120.80 o 
   0   1   1     8635.33     9579.27    132.48 o 
   1   1   1    35143.35    37073.88    136.67 o 
   2   1   1    12144.23    12604.94    155.74 o 
   3   1   1       78.94       69.84     11.84 o 
   4   1   1      229.37      256.77     21.43 o 
   5   1   1     2913.58     3102.80     51.31 o 
   6   1   1      243.93      293.11     24.40 o 
   7   1   1     1213.97     1052.11     37.88 o 
   8   1   1      470.67      388.20     28.59 o 
   9   1   1     1587.36     1515.63     99.08 o 
  10   1   1     1678.26     1560.89     60.75 o 
  11   1   1     1283.45     1229.87     63.40 o 
  12   1   1      350.18      419.05     43.04 o 
  13   1   1     1077.59     1023.64     53.88 o 
  14   1   1      815.76      701.55     48.82 o 
  15   1   1      105.12       98.43     27.65 o 
  16   1   1      349.61      330.60     37.34 o 
  17   1   1       36.13        9.63     25.49 o 
  18   1   1        3.72       24.65     28.10 o 
 -18   2   1       21.02       77.98     37.97 o 
 -17   2   1      107.51      105.72     30.29 o 
 -16   2   1       32.61       59.65     27.58 o 
 -15   2   1      207.58      219.85     31.14 o 
 -14   2   1       34.18       42.06     38.17 o 
 -13   2   1       83.07       58.80     22.47 o 
 -12   2   1      217.44      230.83     29.34 o 
 -11   2   1       11.35       20.76     19.18 o 
 -10   2   1      262.96      352.51     29.50 o 
  -9   2   1      472.84      447.97     25.42 o 
  -8   2   1      271.14      342.86     22.97 o 
  -7   2   1       96.61      111.44     15.66 o 
  -6   2   1     1126.40     1358.60     29.42 o 
  -5   2   1     1668.64     1727.96     29.93 o 
  -4   2   1      864.72      974.80     23.50 o 
  -3   2   1     7846.85     8880.31     88.38 o 
  -2   2   1    29210.63    32192.71    327.60 o 
  -1   2   1     6374.51     7181.45     80.35 o 
   0   2   1     2273.98     2700.77     47.75 o 
   1   2   1     2207.47     2309.03     40.42 o 
   2   2   1      559.81      568.76     14.45 o 
   3   2   1     1744.29     1895.32     41.64 o 
   4   2   1      403.29      439.15     17.25 o 
   5   2   1      231.20      306.67     18.25 o 
   6   2   1      385.25      405.27     20.51 o 
   7   2   1     1020.20      967.83     51.44 o 
   8   2   1       59.07       68.31     16.51 o 
   9   2   1       87.77       53.02     17.96 o 
  10   2   1       85.31      103.40     20.77 o 
  11   2   1      222.53      292.08     36.03 o 
  12   2   1     1008.74      813.32     36.87 o 
  13   2   1       19.82       36.38     23.12 o 
  14   2   1        7.51      -29.78     19.85 o 
  15   2   1      109.77      142.62     29.19 o 
  16   2   1       64.37        1.44     28.40 o 
  17   2   1        0.11      -35.04     36.08 o 
  18   2   1       34.47      -13.73     26.03 o 
 -18   3   1       16.87       -9.02     32.63 o 
 -17   3   1        2.29      -34.25     29.25 o 
 -16   3   1        7.69        6.56     24.95 o 
 -15   3   1      304.02      379.74     37.73 o 
 -14   3   1       13.69        2.60     21.50 o 
 -13   3   1      892.37      864.49     38.87 o 
 -12   3   1      620.83      550.27     33.73 o 
 -11   3   1      631.27      527.01     32.71 o 
 -10   3   1     2699.96     2522.49     50.87 o 
  -9   3   1     2678.49     2377.74     46.03 o 
  -8   3   1       22.00       18.90     15.10 o 
  -7   3   1     3192.37     3213.98    118.76 o 
  -6   3   1     3137.40     3109.53     43.36 o 
  -5   3   1      477.69      523.69     20.81 o 
  -4   3   1      379.76      449.23     20.12 o 
  -3   3   1      619.34      781.39     18.62 o 
  -2   3   1        0.58       -0.18      6.44 o 
  -1   3   1      711.77      640.75     13.90 o 
   0   3   1       49.67       61.13      8.53 o 
   1   3   1      539.94      627.13     17.22 o 
   2   3   1     3049.38     3058.52     32.17 o 
   3   3   1     3289.10     3294.10     74.83 o 
   4   3   1     2039.06     2386.64     57.03 o 
   5   3   1     4332.83     4144.60     51.13 o 
   6   3   1      605.43      697.81     32.12 o 
   7   3   1     1822.16     1801.50     85.55 o 
   8   3   1     4262.40     3662.53     55.69 o 
   9   3   1        0.84        9.34     17.30 o 
  10   3   1      883.84      815.17     35.63 o 
  11   3   1     1192.83     1074.96     40.49 o 
  12   3   1      254.57      281.87     31.31 o 
  13   3   1      130.62       92.44     24.38 o 
  14   3   1      161.49      185.11     29.20 o 
  15   3   1       52.87       78.86     27.31 o 
  16   3   1      152.23      165.99     31.28 o 
  17   3   1        5.50       23.52     29.44 o 
 -17   4   1      102.97       92.60     36.63 o 
 -16   4   1       15.87      -58.43     43.35 o 
 -15   4   1      411.39      415.60     37.59 o 
 -14   4   1        0.97        2.29     21.32 o 
 -13   4   1      285.00      339.03     32.82 o 
 -12   4   1       55.70       73.53     23.52 o 
 -11   4   1      392.87      439.23     32.83 o 
 -10   4   1      460.98      418.97     31.02 o 
  -9   4   1     2373.27     2141.71     48.74 o 
  -8   4   1     3333.92     3404.74    101.51 o 
  -7   4   1      986.18      970.64     30.63 o 
  -6   4   1       30.77       36.83     14.03 o 
  -5   4   1     4117.04     4621.59    137.69 o 
  -4   4   1     4579.78     4684.06     51.08 o 
  -3   4   1     3546.22     3740.13     33.84 o 
  -2   4   1     3014.46     3021.51     53.02 o 
  -1   4   1     6526.77     7433.39     84.88 o 
   0   4   1     2334.97     2281.62     38.16 o 
   1   4   1      413.64      408.39     16.52 o 
   2   4   1      751.96      666.44     19.64 o 
   3   4   1     7105.18     7274.66     61.67 o 
   4   4   1     9996.45    10110.88    136.98 o 
   5   4   1     1789.87     1883.94     52.64 o 
   6   4   1     7242.02     7158.01     73.46 o 
   7   4   1      445.11      386.07     24.68 o 
   8   4   1       11.91       10.17     16.45 o 
   9   4   1      337.93      431.08     31.36 o 
  10   4   1      448.79      446.74     36.86 o 
  11   4   1       26.66       16.46     20.84 o 
  12   4   1       16.51       48.60     21.66 o 
  13   4   1      103.71      144.11     26.71 o 
  14   4   1        0.24       13.61     23.08 o 
  15   4   1        0.46       -2.04     23.91 o 
  16   4   1       46.84       23.32     25.82 o 
  17   4   1       32.35      -12.66     24.93 o 
 -17   5   1       11.98       -4.74     32.81 o 
 -16   5   1       73.40       87.67     38.69 o 
 -15   5   1      102.90      109.32     35.54 o 
 -14   5   1       13.99        7.74     26.51 o 
 -13   5   1        3.63        1.10     20.74 o 
 -12   5   1        6.35       13.00     23.06 o 
 -11   5   1       95.81      116.41     24.68 o 
 -10   5   1        2.30      -20.76     22.26 o 
  -9   5   1       78.40       99.66     22.06 o 
  -8   5   1        0.60      -22.70     15.51 o 
  -7   5   1      275.53      335.68     25.25 o 
  -6   5   1       12.24       16.50     15.15 o 
  -5   5   1     1313.57     1283.99     28.64 o 
  -4   5   1     2368.49     2294.30     27.53 o 
  -3   5   1      201.31      182.41     12.28 o 
  -2   5   1     2949.41     2970.81     54.32 o 
  -1   5   1     3425.35     3467.60     63.96 o 
   0   5   1     2618.79     2322.58     41.49 o 
   1   5   1     1181.19     1430.75     44.91 o 
   2   5   1     2614.76     2888.78     61.05 o 
   3   5   1     5735.71     5968.08     69.97 o 
   4   5   1      111.38      117.81     14.66 o 
   5   5   1      358.46      433.01     21.31 o 
   6   5   1      249.52      276.81     20.95 o 
   7   5   1      351.00      393.46     30.27 o 
   8   5   1       16.52       19.26     20.42 o 
   9   5   1      885.81      793.86     34.83 o 
  10   5   1      896.15      837.43     36.91 o 
  11   5   1        2.02       -8.58     20.89 o 
  12   5   1      121.59      131.28     26.01 o 
  13   5   1        8.44       21.57     23.89 o 
  14   5   1       73.83      125.57     28.38 o 
  15   5   1        8.36       14.30     23.73 o 
  16   5   1       11.27      -17.08     25.35 o 
 -16   6   1      170.90      189.12     42.24 o 
 -15   6   1       88.44      122.95     39.74 o 
 -14   6   1      392.34      466.70     53.57 o 
 -13   6   1      174.34      182.78     28.85 o 
 -12   6   1       10.26       24.84     22.11 o 
 -11   6   1      656.42      617.28     34.18 o 
 -10   6   1      138.82      147.86     25.60 o 
  -9   6   1     1586.34     1479.83     44.92 o 
  -8   6   1      946.50      849.34     34.73 o 
  -7   6   1     1409.17     1466.56     41.56 o 
  -6   6   1      410.52      450.97     25.56 o 
  -5   6   1      595.73      528.57     18.14 o 
  -4   6   1      554.21      557.24     17.49 o 
  -3   6   1     5532.26     5124.35     74.11 o 
  -2   6   1     4969.51     4552.79     40.03 o 
  -1   6   1      206.93      185.25     16.32 o 
   0   6   1     2066.53     1852.27     33.27 o 
   1   6   1     1099.01     1049.35     34.10 o 
   2   6   1      882.81      820.44     28.26 o 
   3   6   1     2435.47     2237.86     37.79 o 
   4   6   1     4458.43     4153.28     51.32 o 
   5   6   1      202.57      242.13     24.80 o 
   6   6   1      450.08      447.41     25.16 o 
   7   6   1       64.06       85.59     18.68 o 
   8   6   1       39.30       63.97     22.36 o 
   9   6   1      611.36      586.43     48.32 o 
  10   6   1      342.30      341.75     32.65 o 
  11   6   1      465.87      460.31     32.86 o 
  12   6   1      699.46      713.50     38.28 o 
  13   6   1        0.30      -15.03     20.77 o 
  14   6   1      217.60      253.09     33.77 o 
  15   6   1      156.40      204.23     33.15 o 
  16   6   1       78.77       60.37     29.57 o 
 -15   7   1        5.50       20.98     36.31 o 
 -14   7   1       18.83       25.69     33.07 o 
 -13   7   1        0.62      -25.14     26.45 o 
 -12   7   1        8.61       14.96     22.64 o 
 -11   7   1        4.78       -1.95     20.81 o 
 -10   7   1      262.98      246.67     32.06 o 
  -9   7   1      191.44      214.55     27.88 o 
  -8   7   1        0.64       -3.13     19.92 o 
  -7   7   1       47.92       71.55     20.66 o 
  -6   7   1      104.11      106.33     19.19 o 
  -5   7   1      806.65      797.46     41.34 o 
  -4   7   1      144.90      196.62     20.30 o 
  -3   7   1        0.69      -11.34     13.31 o 
  -2   7   1        5.24       19.50     14.67 o 
  -1   7   1       94.55       87.41     16.54 o 
   0   7   1      411.25      426.82     31.85 o 
   1   7   1       59.45       93.84     16.12 o 
   2   7   1      111.41      135.59     18.10 o 
   3   7   1       30.92       58.48     16.51 o 
   4   7   1      355.84      324.27     23.56 o 
   5   7   1      214.50      255.55     25.56 o 
   6   7   1        8.45       -5.74     15.41 o 
   7   7   1       25.34       17.04     17.46 o 
   8   7   1       65.37      109.88     23.85 o 
   9   7   1      294.69      329.44     32.54 o 
  10   7   1        5.81       18.38     21.26 o 
  11   7   1       66.33       75.96     24.92 o 
  12   7   1       39.07       31.76     23.22 o 
  13   7   1       22.33       29.80     24.67 o 
  14   7   1        9.35      -22.51     24.19 o 
  15   7   1        6.41      -11.59     25.78 o 
 -14   8   1      248.54      235.90     51.59 o 
 -13   8   1       66.85       30.61     34.39 o 
 -12   8   1       32.51       -1.40     31.02 o 
 -11   8   1      441.20      489.07     36.86 o 
 -10   8   1       68.26       80.78     24.73 o 
  -9   8   1      540.83      552.96     35.12 o 
  -8   8   1      481.24      462.97     31.12 o 
  -7   8   1       26.49        5.11     20.06 o 
  -6   8   1      442.68      438.66     27.54 o 
  -5   8   1     1038.08     1079.13     34.38 o 
  -4   8   1      471.02      482.31     27.55 o 
  -3   8   1     1454.74     1232.76     34.67 o 
  -2   8   1     3392.54     3157.67     62.46 o 
  -1   8   1       96.70      111.25     19.14 o 
   0   8   1      574.02      535.18     27.16 o 
   1   8   1     1204.27     1082.37     34.25 o 
   2   8   1       21.22       24.91     15.97 o 
   3   8   1     2156.72     1997.94     42.27 o 
   4   8   1     1011.02      856.87     31.69 o 
   5   8   1      668.46      595.95     28.97 o 
   6   8   1     1117.00     1114.82     35.40 o 
   7   8   1      155.40      180.84     23.19 o 
   8   8   1       25.68       11.04     21.40 o 
   9   8   1      432.88      466.03     35.39 o 
  10   8   1      313.47      409.29     37.28 o 
  11   8   1       31.92       44.98     24.86 o 
  12   8   1      225.53      270.59     35.20 o 
  13   8   1        6.16      -23.56     22.90 o 
  14   8   1       12.04      -73.62     49.08 o 
 -13   9   1      110.84      121.09     40.55 o 
 -12   9   1       95.49       68.21     35.62 o 
 -11   9   1        0.00      -51.74     34.50 o 
 -10   9   1        6.31       31.78     24.57 o 
  -9   9   1      162.67      156.56     28.75 o 
  -8   9   1       44.96       26.27     21.51 o 
  -7   9   1      160.27      220.41     25.57 o 
  -6   9   1       19.45       29.52     18.75 o 
  -5   9   1      337.95      365.95     28.29 o 
  -4   9   1       89.56      103.29     20.78 o 
  -3   9   1      400.58      505.44     29.53 o 
  -2   9   1        3.21      -12.24     15.69 o 
  -1   9   1       28.76       26.43     16.66 o 
   0   9   1        3.34       -4.96     14.99 o 
   1   9   1       28.20       54.52     18.48 o 
   2   9   1       51.83       50.09     18.23 o 
   3   9   1        7.93        4.68     16.77 o 
   4   9   1       38.30       42.67     18.14 o 
   5   9   1        5.02      -22.63     15.85 o 
   6   9   1       98.84      129.68     21.95 o 
   7   9   1      157.58      150.27     23.73 o 
   8   9   1      182.14      242.62     27.80 o 
   9   9   1      137.07      161.04     30.38 o 
  10   9   1      157.07      213.10     38.51 o 
  11   9   1        1.67      -16.82     26.96 o 
  12   9   1        0.46       -9.99     30.50 o 
 -11  10   1      239.29      266.31     46.60 o 
 -10  10   1       25.83       30.00     42.82 o 
  -9  10   1      191.36      215.63     32.23 o 
  -8  10   1      342.67      399.06     38.42 o 
  -7  10   1       68.55       68.90     22.35 o 
  -6  10   1      311.50      405.87     32.13 o 
  -5  10   1      590.57      574.52     31.78 o 
  -4  10   1        1.53        1.30     16.87 o 
  -3  10   1      146.19      190.61     23.55 o 
  -2  10   1      230.38      270.64     25.54 o 
  -1  10   1        1.00       -2.16     17.41 o 
   0  10   1      124.10      126.06     22.24 o 
   1  10   1       70.25       68.54     19.97 o 
   2  10   1      140.75      129.38     21.59 o 
   3  10   1      545.63      541.32     31.08 o 
   4  10   1      206.25      213.46     25.70 o 
   5  10   1       11.93        4.95     19.38 o 
   6  10   1      608.90      600.65     32.11 o 
   7  10   1      447.04      530.46     41.54 o 
   8  10   1        2.66        7.57     24.53 o 
   9  10   1      166.32      122.38     33.81 o 
  10  10   1      225.45      253.04     43.39 o 
  11  10   1        1.12      -19.67     28.00 o 
  -9  11   1      108.42      117.20     43.19 o 
  -8  11   1       42.17       28.30     25.15 o 
  -7  11   1      318.32      447.20     36.16 o 
  -6  11   1      372.47      426.89     34.93 o 
  -5  11   1        0.55      -27.41     18.27 o 
  -4  11   1       41.43       18.76     20.68 o 
  -3  11   1        0.55       -8.45     22.45 o 
  -2  11   1       48.28       38.79     20.50 o 
  -1  11   1       29.27        5.64     17.83 o 
   0  11   1       28.09       38.50     18.78 o 
   1  11   1      427.42      464.48     32.71 o 
   2  11   1      151.56      174.39     25.72 o 
   3  11   1       41.21       26.33     23.74 o 
   4  11   1       96.39      122.36     28.75 o 
   5  11   1      187.26      227.29     31.60 o 
   6  11   1      126.43      120.94     30.13 o 
   7  11   1      142.78      139.18     30.93 o 
   8  11   1      259.92      272.98     38.44 o 
   9  11   1        0.96      -24.01     27.50 o 
  -6  12   1      186.74      237.45     32.19 o 
  -5  12   1      131.43      141.15     28.18 o 
  -4  12   1       46.90       71.81     24.09 o 
  -3  12   1      209.26      229.99     29.97 o 
  -2  12   1      173.00      182.90     31.59 o 
  -1  12   1       63.25       43.12     38.84 o 
   0  12   1      191.83      222.17     32.43 o 
   1  12   1      222.85      219.83     32.30 o 
   2  12   1        0.01      -35.22     23.48 o 
   3  12   1       26.27       15.48     26.32 o 
   4  12   1       27.95      -35.50     23.67 o 
   5  12   1       25.95      -49.31     32.87 o 
   6  12   1       16.06       30.02     33.53 o 
 -19   0   2      112.91      142.30     63.62 o 
 -18   0   2        6.44        1.37     30.84 o 
 -17   0   2      291.79      296.95     45.56 o 
 -16   0   2      146.89      205.21     53.57 o 
 -15   0   2      182.29      177.13     34.09 o 
 -14   0   2        1.75       -9.33     24.83 o 
 -13   0   2      232.15      262.22     50.40 o 
 -12   0   2      218.91      264.07     46.96 o 
 -11   0   2     2125.34     2055.72     73.40 o 
 -10   0   2      501.42      592.55     45.38 o 
  -9   0   2     1199.27      877.59     45.47 o 
  -8   0   2      394.92      609.55     38.59 o 
  -7   0   2     2097.33     1540.98     47.67 o 
  -6   0   2     1471.05      986.05     38.86 o 
  -5   0   2    22081.32    24248.39    197.19 o 
  -4   0   2    23034.27    26671.31    150.84 o 
  -3   0   2    11589.61    13139.74     86.96 o 
  -2   0   2     4429.85     5069.01     43.68 o 
  -1   0   2    12230.28    15747.07    274.69 o 
   0   0   2     4314.07     4974.73    113.82 o 
   1   0   2    50929.88    50051.83    206.80 o 
   2   0   2     1813.84     2259.01     64.98 o 
   3   0   2        5.26       19.65     18.68 o 
   4   0   2       41.44       16.83     22.64 o 
   5   0   2      124.59      117.63     29.52 o 
   6   0   2     1040.23     1031.25     51.19 o 
   7   0   2      386.09      546.99     43.17 o 
   8   0   2      979.63      870.27     54.28 o 
   9   0   2     2130.36     1990.61     79.30 o 
  10   0   2      488.64      506.20     56.57 o 
  11   0   2      165.79      157.37     45.29 o 
  12   0   2      779.95      697.22     63.09 o 
  13   0   2     1690.31     1681.69     92.78 o 
  14   0   2        1.44       21.32     43.79 o 
  15   0   2      445.13      383.90     65.20 o 
  16   0   2      110.48       68.37     51.28 o 
  17   0   2       18.89      -12.69     49.17 o 
 -19   1   2        0.14       31.67     48.37 o 
 -18   1   2       40.25       44.70     28.69 o 
 -17   1   2       53.93       27.25     23.59 o 
 -16   1   2        0.01      -21.20     26.14 o 
 -15   1   2       73.32       79.48     25.99 o 
 -14   1   2        4.15       -4.38     21.63 o 
 -13   1   2      380.76      378.39     43.31 o 
 -12   1   2       70.63      114.73     22.76 o 
 -11   1   2      356.66      433.98     27.90 o 
 -10   1   2      341.11      394.73     27.18 o 
  -9   1   2      213.33      255.82     21.30 o 
  -8   1   2      255.84      283.07     20.41 o 
  -7   1   2      965.15      741.53     23.02 o 
  -6   1   2      834.03     1188.52     25.05 o 
  -5   1   2      927.27     1315.13     23.50 o 
  -4   1   2    15851.04    15826.66     99.45 o 
  -3   1   2      305.46      215.71     10.10 o 
  -2   1   2      561.57      890.67     59.83 o 
  -1   1   2     6504.33     6801.55     37.91 o 
   0   1   2    12588.34    13093.27    207.47 o 
   1   1   2       95.88      141.27      7.79 o 
   2   1   2     5086.23     5630.45     62.96 o 
   3   1   2      927.61      772.94     28.17 o 
   4   1   2      842.24      881.95     32.22 o 
   5   1   2     1793.83     1778.11     42.62 o 
   6   1   2      309.89      348.12     28.14 o 
   7   1   2      314.69      225.67     25.35 o 
   8   1   2       27.34       73.90     23.68 o 
   9   1   2      114.70      117.19     27.43 o 
  10   1   2       79.23       95.30     30.59 o 
  11   1   2      751.60      695.80     49.61 o 
  12   1   2       33.27       70.96     33.39 o 
  13   1   2      119.11      101.21     31.83 o 
  14   1   2       80.94       60.42     30.69 o 
  15   1   2       57.64       50.85     32.92 o 
  16   1   2        3.12       -4.45     23.56 o 
  17   1   2       19.37      -27.45     43.10 o 
 -18   2   2        1.16      -52.10     58.15 o 
 -17   2   2      137.06      110.35     38.26 o 
 -16   2   2      121.87      127.68     30.18 o 
 -15   2   2       15.23       41.33     24.06 o 
 -14   2   2      224.81      199.44     27.68 o 
 -13   2   2      509.17      460.13     31.84 o 
 -12   2   2      410.97      452.29     31.92 o 
 -11   2   2     4542.84     4002.00     62.17 o 
 -10   2   2      615.30      725.07     33.79 o 
  -9   2   2        4.53       28.08     14.61 o 
  -8   2   2     2332.52     1807.40     61.21 o 
  -7   2   2     3198.62     3559.28     88.94 o 
  -6   2   2      492.16      434.36     20.11 o 
  -5   2   2     5652.63     5725.40     49.69 o 
  -4   2   2      232.62      307.21     15.47 o 
  -3   2   2      413.73      523.37     24.63 o 
  -2   2   2     3051.91     3604.84     55.23 o 
  -1   2   2      846.05      811.79     14.57 o 
   0   2   2    10018.75    11347.81     53.40 o 
   1   2   2     6527.83     7269.45     64.29 o 
   2   2   2     4101.32     4310.82     64.39 o 
   3   2   2    16337.60    16534.05    124.14 o 
   4   2   2     7358.87     7703.84     54.94 o 
   5   2   2     1203.06     1191.10     38.42 o 
   6   2   2      947.35      862.26     27.79 o 
   7   2   2     3434.87     3300.53     66.20 o 
   8   2   2      232.96      287.74     50.62 o 
   9   2   2      479.54      476.55     36.01 o 
  10   2   2      492.95      437.38     29.85 o 
  11   2   2       19.35        2.09     19.89 o 
  12   2   2        1.28      -29.79     19.86 o 
  13   2   2      372.16      388.25     35.94 o 
  14   2   2       11.15       -1.51     21.49 o 
  15   2   2      291.71      351.18     38.84 o 
  16   2   2       88.89       72.89     28.79 o 
  17   2   2       58.78       34.67     35.05 o 
 -18   3   2        6.80       12.11     32.77 o 
 -17   3   2       10.13      -36.88     31.45 o 
 -16   3   2       80.30       99.53     36.43 o 
 -15   3   2      114.96      130.92     27.33 o 
 -14   3   2      106.96      113.69     25.86 o 
 -13   3   2       23.13        7.16     22.05 o 
 -12   3   2        9.11       20.60     20.54 o 
 -11   3   2      802.30      661.60     33.36 o 
 -10   3   2      226.12      248.66     25.75 o 
  -9   3   2     3390.40     3468.08     54.79 o 
  -8   3   2        8.49        2.46     14.01 o 
  -7   3   2      680.16      810.59     26.06 o 
  -6   3   2      300.37      358.16     20.06 o 
  -5   3   2      435.35      529.44     19.84 o 
  -4   3   2       84.56       65.31     11.61 o 
  -3   3   2     1094.12     1228.80     24.49 o 
  -2   3   2        6.87        0.48      7.06 o 
  -1   3   2     1646.04     1616.96     28.25 o 
   0   3   2     3061.42     3480.85     47.56 o 
   1   3   2     2470.15     2263.52     33.58 o 
   2   3   2      160.85      230.94     20.28 o 
   3   3   2     1081.23      974.24     21.22 o 
   4   3   2       29.62       59.56     11.10 o 
   5   3   2     3092.28     2850.94     50.23 o 
   6   3   2     1368.12     1279.18     49.83 o 
   7   3   2      318.11      354.77     24.42 o 
   8   3   2      223.06      239.27     23.41 o 
   9   3   2      478.72      417.16     27.21 o 
  10   3   2       15.35       13.09     18.79 o 
  11   3   2      668.57      541.78     32.52 o 
  12   3   2       59.69       79.55     25.16 o 
  13   3   2      548.27      483.78     42.54 o 
  14   3   2        0.63      -21.79     27.65 o 
  15   3   2       37.63       29.87     26.85 o 
  16   3   2        0.93      -17.09     31.27 o 
  17   3   2       38.49       49.54     31.02 o 
 -18   4   2        4.67       10.42     34.01 o 
 -17   4   2       65.36       75.49     36.13 o 
 -16   4   2       21.85       41.38     32.53 o 
 -15   4   2        0.32       -2.28     27.18 o 
 -14   4   2       82.94       92.52     24.89 o 
 -13   4   2       48.76       35.82     22.91 o 
 -12   4   2      426.04      535.17     37.90 o 
 -11   4   2      573.06      543.68     32.02 o 
 -10   4   2      428.03      480.08     32.63 o 
  -9   4   2      161.76      202.52     22.75 o 
  -8   4   2     1102.74     1074.78     37.26 o 
  -7   4   2     1612.60     1575.79     51.03 o 
  -6   4   2      351.82      340.69     20.92 o 
  -5   4   2     4758.14     4519.49     51.53 o 
  -4   4   2      752.51      738.49     23.25 o 
  -3   4   2       32.00       85.35      9.43 o 
  -2   4   2     5718.94     6786.82    144.74 o 
  -1   4   2       72.22       35.64      8.28 o 
   0   4   2     1003.62      893.52     20.62 o 
   1   4   2     4096.14     4880.87    120.22 o 
   2   4   2     3747.74     3806.43     39.26 o 
   3   4   2      485.37      462.66     18.31 o 
   4   4   2     1432.17     1393.93     31.76 o 
   5   4   2      818.74      949.12     25.11 o 
   6   4   2       55.16       91.32     14.60 o 
   7   4   2      933.99      863.74     34.23 o 
   8   4   2        4.49      -12.21     16.71 o 
   9   4   2     1046.21     1004.91     45.28 o 
  10   4   2       77.75      100.62     22.81 o 
  11   4   2      140.05      160.81     25.62 o 
  12   4   2      200.62      194.23     29.41 o 
  13   4   2        2.63       -4.70     21.64 o 
  14   4   2        0.03       -0.85     22.60 o 
  15   4   2      155.51      194.13     32.68 o 
  16   4   2       33.96       36.50     30.44 o 
 -17   5   2      138.06      138.93     41.07 o 
 -16   5   2       28.14       88.73     56.83 o 
 -15   5   2      489.94      577.05     56.25 o 
 -14   5   2       29.84        3.89     28.06 o 
 -13   5   2       43.63       45.47     22.38 o 
 -12   5   2      213.77      213.38     28.62 o 
 -11   5   2      674.74      578.41     33.18 o 
 -10   5   2      145.29      218.56     26.54 o 
  -9   5   2     2571.03     2412.54     49.65 o 
  -8   5   2       19.73        7.52     15.99 o 
  -7   5   2     2448.56     2466.56     72.56 o 
  -6   5   2       95.97      128.11     24.26 o 
  -5   5   2      258.43      340.00     18.47 o 
  -4   5   2      149.27      257.60     14.40 o 
  -3   5   2     3547.80     3152.64     60.51 o 
  -2   5   2      885.67      861.06     19.08 o 
  -1   5   2     2978.71     2970.42     70.79 o 
   0   5   2      506.45      614.98     24.39 o 
   1   5   2     4016.87     4195.02     55.08 o 
   2   5   2       92.00       73.14     12.89 o 
   3   5   2     1984.10     1988.11     33.67 o 
   4   5   2      139.68      234.50     24.44 o 
   5   5   2     4827.25     4263.62     96.27 o 
   6   5   2      548.46      553.52     24.88 o 
   7   5   2      308.53      355.29     24.89 o 
   8   5   2      360.35      424.86     29.76 o 
   9   5   2     1234.51     1102.16     74.98 o 
  10   5   2        3.96        4.79     19.93 o 
  11   5   2     1016.40      879.22     39.56 o 
  12   5   2       38.53       40.50     22.50 o 
  13   5   2      413.71      512.78     41.08 o 
  14   5   2      119.71       80.56     28.65 o 
  15   5   2        0.09        3.92     23.09 o 
  16   5   2        0.38      -19.89     26.25 o 
 -16   6   2       88.97      -32.33     30.96 o 
 -15   6   2       26.81        9.38     58.11 o 
 -14   6   2       19.23      -10.09     34.94 o 
 -13   6   2      104.76      121.78     35.39 o 
 -12   6   2       20.79       -4.98     19.78 o 
 -11   6   2       10.78       17.01     21.95 o 
 -10   6   2      189.11      229.01     27.63 o 
  -9   6   2       18.06      -16.69     18.03 o 
  -8   6   2      166.73      204.85     25.16 o 
  -7   6   2       48.40       44.75     18.62 o 
  -6   6   2      903.45      798.57     26.05 o 
  -5   6   2       58.32       65.96     11.96 o 
  -4   6   2       24.15       24.02     10.72 o 
  -3   6   2       92.47      119.39     12.81 o 
  -2   6   2      868.80      654.13     19.10 o 
  -1   6   2      153.55      243.10     15.73 o 
   0   6   2        4.02        9.03     11.60 o 
   1   6   2      928.80      695.88     24.06 o 
   2   6   2      170.50      288.46     20.33 o 
   3   6   2      418.63      319.87     20.81 o 
   4   6   2      213.47      229.42     20.16 o 
   5   6   2        3.04      -12.32     14.15 o 
   6   6   2      188.81      203.23     23.41 o 
   7   6   2      159.51      179.17     21.32 o 
   8   6   2       21.14       37.66     21.59 o 
   9   6   2      717.97      721.04     42.86 o 
  10   6   2      468.21      485.57     61.28 o 
  11   6   2        1.66       -0.41     20.98 o 
  12   6   2      153.24      188.66     30.77 o 
  13   6   2       79.70      111.29     27.46 o 
  14   6   2       15.63       20.88     24.51 o 
  15   6   2        1.63       18.88     30.14 o 
 -16   7   2       17.96       13.13     37.41 o 
 -15   7   2      479.28      505.64     49.76 o 
 -14   7   2       82.66       61.04     34.17 o 
 -13   7   2       63.89       77.51     33.79 o 
 -12   7   2      163.94      188.49     39.31 o 
 -11   7   2       85.27      124.06     27.91 o 
 -10   7   2      132.79      116.63     25.74 o 
  -9   7   2      546.82      528.73     31.42 o 
  -8   7   2      248.41      301.08     42.84 o 
  -7   7   2     2378.94     2255.70     51.36 o 
  -6   7   2       32.81       52.74     20.34 o 
  -5   7   2        1.36        7.09     14.70 o 
  -4   7   2     1454.72     1297.21     45.17 o 
  -3   7   2     5573.23     5498.68    186.29 o 
  -2   7   2      948.21      800.68     31.48 o 
  -1   7   2     2395.39     1988.00     54.73 o 
   0   7   2     1772.80     1851.22     50.36 o 
   1   7   2      548.17      493.04     25.82 o 
   2   7   2      132.02      173.54     19.38 o 
   3   7   2     2360.74     1893.06     44.50 o 
   4   7   2      105.82       65.36     16.90 o 
   5   7   2     2091.01     1991.84     41.86 o 
   6   7   2        4.12      -15.25     15.65 o 
   7   7   2     1408.41     1205.12     37.56 o 
   8   7   2      335.65      447.65     31.23 o 
   9   7   2       66.87       85.45     24.36 o 
  10   7   2      205.39      252.93     31.67 o 
  11   7   2      571.43      608.23     36.61 o 
  12   7   2       64.45       55.94     25.85 o 
  13   7   2      180.86      232.06     34.23 o 
  14   7   2      199.26      208.63     42.98 o 
 -14   8   2        0.85      -42.06     28.04 o 
 -13   8   2       49.85       21.63     32.97 o 
 -12   8   2       12.86       24.04     31.51 o 
 -11   8   2        8.09      -26.00     35.51 o 
 -10   8   2      253.28      246.52     30.14 o 
  -9   8   2       76.05       65.34     22.97 o 
  -8   8   2      214.15      282.75     29.79 o 
  -7   8   2       37.35       61.79     22.07 o 
  -6   8   2       15.72       13.86     17.42 o 
  -5   8   2       66.71      122.18     20.45 o 
  -4   8   2        5.57       11.30     16.29 o 
  -3   8   2       69.69       85.66     18.04 o 
  -2   8   2      164.60      178.49     20.53 o 
  -1   8   2      641.62      605.03     26.74 o 
   0   8   2      292.06      274.83     23.14 o 
   1   8   2      672.87      497.15     26.58 o 
   2   8   2      203.31      343.50     25.63 o 
   3   8   2      128.41      217.70     22.76 o 
   4   8   2       26.86       51.27     18.59 o 
   5   8   2      191.03      215.12     23.90 o 
   6   8   2       14.54        2.36     17.16 o 
   7   8   2       39.72       31.44     16.13 o 
   8   8   2      110.64      128.49     23.05 o 
   9   8   2       80.79       69.10     24.96 o 
  10   8   2       52.90       37.96     28.21 o 
  11   8   2       57.23       74.80     32.10 o 
  12   8   2        0.05       -3.84     28.99 o 
  13   8   2        4.22      -20.47     54.28 o 
 -13   9   2      205.46      249.66     45.86 o 
 -12   9   2      431.13      510.11     59.01 o 
 -11   9   2      119.49      162.76     38.33 o 
 -10   9   2      175.54      199.36     40.75 o 
  -9   9   2      614.81      617.61     36.15 o 
  -8   9   2       75.72       79.29     24.35 o 
  -7   9   2        1.89       13.26     20.88 o 
  -6   9   2      438.20      500.94     29.69 o 
  -5   9   2      123.27      134.77     21.87 o 
  -4   9   2        5.33        0.81     16.78 o 
  -3   9   2      862.06      723.20     32.15 o 
  -2   9   2       15.02       44.54     18.09 o 
  -1   9   2      994.16     1040.62     34.28 o 
   0   9   2      272.98      280.06     39.91 o 
   1   9   2      657.31      545.69     28.98 o 
   2   9   2     2462.15     2192.38     46.24 o 
   3   9   2      277.68      294.07     26.13 o 
   4   9   2      598.16      593.36     37.14 o 
   5   9   2     2015.64     1636.57     42.25 o 
   6   9   2      388.72      482.92     36.96 o 
   7   9   2       13.05       28.09     22.29 o 
   8   9   2      397.68      439.88     42.27 o 
   9   9   2      366.95      386.37    126.48 o 
  10   9   2      104.75       88.19     68.42 o 
  11   9   2       98.60       39.48     32.13 o 
  12   9   2       43.13       26.13     32.54 o 
 -12  10   2       20.53      -16.21     52.25 o 
 -11  10   2      165.35      146.23     80.18 o 
 -10  10   2       12.42       -6.23     30.78 o 
  -9  10   2       12.67        3.94     58.81 o 
  -8  10   2      150.25      120.00     37.01 o 
  -7  10   2      602.16      690.43     40.57 o 
  -6  10   2        1.55      -11.63     18.37 o 
  -5  10   2      478.64      505.33     32.73 o 
  -4  10   2        4.27      -21.72     16.78 o 
  -3  10   2      158.60      225.42     25.21 o 
  -2  10   2       44.56       75.53     19.27 o 
  -1  10   2        0.35      -22.89     15.26 o 
   0  10   2       30.11        6.75     16.82 o 
   1  10   2      192.65      279.22     26.74 o 
   2  10   2        1.99       -5.89     20.47 o 
   3  10   2      250.32      238.01     29.24 o 
   4  10   2       97.43      135.54     26.94 o 
   5  10   2       98.44       57.09     25.14 o 
   6  10   2        0.52       10.05     23.56 o 
   7  10   2      342.17      376.67     36.57 o 
   8  10   2       53.57       50.39     25.02 o 
   9  10   2       74.18        8.13     60.58 o 
  10  10   2        2.03      -26.46     24.45 o 
  -9  11   2       44.07      -51.66     54.50 o 
  -8  11   2        0.95       -8.96     30.24 o 
  -7  11   2      164.94      194.23     42.90 o 
  -6  11   2      360.55      413.82     33.92 o 
  -5  11   2       13.83      -10.83     19.73 o 
  -4  11   2      820.79      738.86     34.67 o 
  -3  11   2      427.78      460.37     33.09 o 
  -2  11   2       16.35       47.23     27.73 o 
  -1  11   2      215.44      156.28     27.73 o 
   0  11   2      614.45      581.42     38.68 o 
   1  11   2       44.68       54.18     25.57 o 
   2  11   2      178.32      145.68     29.91 o 
   3  11   2       83.84      103.03     46.22 o 
   4  11   2        0.04      -21.37     21.64 o 
   5  11   2       33.93      -11.00     51.38 o 
   6  11   2       35.82       29.68     26.13 o 
   7  11   2       31.06      -13.47     23.32 o 
   8  11   2       96.02       46.89     26.65 o 
  -6  12   2       26.15      -20.86     35.38 o 
  -5  12   2      435.20      549.76     43.46 o 
  -4  12   2       34.90       20.48     38.39 o 
  -3  12   2      131.38      144.97     29.51 o 
  -2  12   2      103.78      161.65     30.77 o 
  -1  12   2      140.08      181.62     30.67 o 
   0  12   2       14.51       -4.28     26.07 o 
   1  12   2      482.88      574.87     44.03 o 
   2  12   2       68.15       56.70     28.17 o 
   3  12   2       56.94        9.45     33.76 o 
   4  12   2      104.25      118.38     30.20 o 
   5  12   2       70.48       75.36     29.29 o 
 -19   1   3       11.55       68.46     36.20 o 
 -18   1   3      174.65      209.15     46.12 o 
 -17   1   3      254.14      426.59     42.62 o 
 -16   1   3        6.72        8.56     24.37 o 
 -15   1   3        2.83       -4.86     20.96 o 
 -14   1   3      421.78      448.18     33.37 o 
 -13   1   3      488.12      510.45     32.32 o 
 -12   1   3     1347.90     1151.01     38.03 o 
 -11   1   3     1455.61     1407.39     38.16 o 
 -10   1   3     2605.29     2330.47     96.66 o 
  -9   1   3     1537.12     1367.88     41.36 o 
  -8   1   3      202.29      203.17     17.47 o 
  -7   1   3        1.69       11.43     10.89 o 
  -6   1   3     7349.95     7339.40     55.30 o 
  -5   1   3    14009.07    14756.26    176.88 o 
  -4   1   3      614.11      705.52     24.61 o 
  -3   1   3     1708.06     1904.68     36.61 o 
  -2   1   3    12959.61    13752.00    142.25 o 
  -1   1   3      498.42      482.29      9.10 o 
   0   1   3     1756.39     2037.25     27.63 o 
   1   1   3     3720.28     3833.86     49.30 o 
   2   1   3     3359.95     3510.93     45.30 o 
   3   1   3     5899.99     6019.76     95.80 o 
   4   1   3        1.84       -5.34     14.84 o 
   5   1   3     1529.10     1471.72     41.73 o 
   6   1   3     2433.78     2226.03     51.46 o 
   7   1   3     2026.66     1901.19     53.80 o 
   8   1   3     1288.41     1103.40     47.19 o 
   9   1   3     1941.31     1736.76     58.32 o 
  10   1   3      492.21      511.05     41.84 o 
  11   1   3     1381.94     1197.54    118.20 o 
  12   1   3      311.52      367.64     44.06 o 
  13   1   3       49.56       49.13     40.27 o 
  14   1   3      273.72      354.40     48.12 o 
  15   1   3      372.90      393.00     51.37 o 
  16   1   3       10.61       30.28     71.81 o 
  17   1   3      145.69      126.48     38.66 o 
 -19   2   3       13.51       -5.90     36.55 o 
 -18   2   3       20.29        4.74     35.00 o 
 -17   2   3        1.81      -20.94     32.03 o 
 -16   2   3      109.43      102.88     34.70 o 
 -15   2   3       75.74       90.94     33.02 o 
 -14   2   3        0.56      -23.40     18.05 o 
 -13   2   3        0.74      -19.30     18.49 o 
 -12   2   3       12.23        7.75     18.51 o 
 -11   2   3      740.02      679.35     30.89 o 
 -10   2   3      372.07      375.69     25.45 o 
  -9   2   3       90.61       75.86     16.23 o 
  -8   2   3     1423.95     1531.67     36.50 o 
  -7   2   3      763.64      863.13     24.88 o 
  -6   2   3      350.95      260.84     16.21 o 
  -5   2   3     9921.02    11634.20     73.09 o 
  -4   2   3     3858.82     4053.12     37.32 o 
  -3   2   3     2269.06     2359.89     26.42 o 
  -2   2   3     2865.53     3222.07     48.66 o 
  -1   2   3     1957.86     1961.85     27.21 o 
   0   2   3     6841.10     7362.18     85.05 o 
   1   2   3     1442.16     1594.45     22.19 o 
   2   2   3      490.25      468.66     12.43 o 
   3   2   3      154.81      186.55     11.14 o 
   4   2   3      579.19      615.50     23.39 o 
   5   2   3       41.07      116.70     17.23 o 
   6   2   3      282.70      240.32     29.28 o 
   7   2   3      685.58      724.48     38.54 o 
   8   2   3      187.17      197.54     32.07 o 
   9   2   3       84.63       83.38     28.73 o 
  10   2   3      435.03      459.10     43.42 o 
  11   2   3      863.84      837.50     71.28 o 
  12   2   3      246.41      275.43     41.26 o 
  13   2   3       90.20       81.49     34.25 o 
  14   2   3        0.65       -1.74     23.57 o 
  15   2   3        0.20      -20.58     22.37 o 
  16   2   3       10.75       27.42     27.38 o 
  17   2   3        2.21       -0.34     26.08 o 
 -18   3   3      130.91      118.59     43.97 o 
 -17   3   3       81.62       84.53     37.94 o 
 -16   3   3        2.80       17.82     29.40 o 
 -15   3   3       73.56       28.22     30.44 o 
 -14   3   3      625.74      585.00     45.85 o 
 -13   3   3       18.04        2.53     20.60 o 
 -12   3   3     1354.36     1300.07     41.42 o 
 -11   3   3     1065.83     1102.07     37.53 o 
 -10   3   3      133.10      168.12     22.59 o 
  -9   3   3     1110.59     1138.08     33.38 o 
  -8   3   3       96.42       73.82     15.20 o 
  -7   3   3      411.83      534.73     22.60 o 
  -6   3   3     2131.64     2079.28     33.73 o 
  -5   3   3      307.20      282.06     16.07 o 
  -4   3   3      243.97      318.82     27.40 o 
  -3   3   3      579.54      551.50     15.85 o 
  -2   3   3      586.76      532.97     17.18 o 
  -1   3   3     8634.68     9468.82    164.60 o 
   0   3   3     3658.64     4100.20     93.70 o 
   1   3   3      555.85      526.83     13.38 o 
   2   3   3     6289.32     6541.02     62.15 o 
   3   3   3     5778.84     6050.67    170.84 o 
   4   3   3       85.33      124.47     13.37 o 
   5   3   3     1830.47     1783.64     31.54 o 
   6   3   3     1390.86     1241.32     38.75 o 
   7   3   3     2037.12     1809.70     40.76 o 
   8   3   3      123.14      155.28     22.35 o 
   9   3   3      860.00      713.82     32.27 o 
  10   3   3        5.10       -6.28     19.61 o 
  11   3   3      329.74      364.66     32.87 o 
  12   3   3      118.05      107.78     25.51 o 
  13   3   3        0.47        5.15     21.48 o 
  14   3   3       89.81       75.14     26.18 o 
  15   3   3      144.79      179.22     33.31 o 
  16   3   3       69.16       95.80     29.80 o 
 -18   4   3        1.89      -11.59     35.55 o 
 -17   4   3       42.49       13.29     61.55 o 
 -16   4   3      246.72      276.98     44.26 o 
 -15   4   3       39.27       31.76     33.38 o 
 -14   4   3      922.30      851.16     51.26 o 
 -13   4   3      186.22      172.78     36.00 o 
 -12   4   3        7.39       29.42     21.15 o 
 -11   4   3       16.25        9.98     19.25 o 
 -10   4   3     1344.35     1240.75     45.58 o 
  -9   4   3     2385.35     2179.47     51.72 o 
  -8   4   3      436.46      406.38     23.96 o 
  -7   4   3     2666.60     2851.26     74.70 o 
  -6   4   3      387.80      407.64     21.14 o 
  -5   4   3       17.64       13.08     11.15 o 
  -4   4   3      802.03      880.06     20.45 o 
  -3   4   3      311.94      263.84     14.51 o 
  -2   4   3     1325.39     1294.69     20.44 o 
  -1   4   3      124.37      133.93     10.10 o 
   0   4   3      957.25     1049.09     15.87 o 
   1   4   3     2677.72     2454.28     27.01 o 
   2   4   3      761.14      754.26     15.34 o 
   3   4   3      180.57      185.76     15.30 o 
   4   4   3     6752.18     6603.94    149.82 o 
   5   4   3     5540.63     5464.46    245.45 o 
   6   4   3       65.00       82.13     15.52 o 
   7   4   3     1082.66     1029.42     34.84 o 
   8   4   3      169.23      239.10     29.40 o 
   9   4   3      107.70      105.74     28.08 o 
  10   4   3       10.37       -2.32     19.64 o 
  11   4   3        2.08      -10.87     20.30 o 
  12   4   3      263.67      300.53     32.06 o 
  13   4   3       13.33       -1.89     29.11 o 
  14   4   3      138.29      141.62     30.22 o 
  15   4   3       71.04       97.61     30.05 o 
  16   4   3       21.00       22.41     27.61 o 
 -17   5   3       92.03       25.26     32.46 o 
 -16   5   3       13.97       19.80     45.16 o 
 -15   5   3       57.59       31.50     32.01 o 
 -14   5   3        3.96        7.63     47.27 o 
 -13   5   3      100.12      144.27     36.72 o 
 -12   5   3        1.54      -19.23     26.17 o 
 -11   5   3      334.02      382.77     48.74 o 
 -10   5   3       11.85       12.48     19.73 o 
  -9   5   3      169.83      194.07     24.11 o 
  -8   5   3      192.42      279.90     23.82 o 
  -7   5   3      258.02      281.97     23.43 o 
  -6   5   3     3413.45     3245.03     68.88 o 
  -5   5   3     1438.00     1415.02     33.62 o 
  -4   5   3      202.64      210.86     15.69 o 
  -3   5   3     2141.57     2068.93     50.51 o 
  -2   5   3     2844.46     2830.65     53.01 o 
  -1   5   3      237.41      307.95     15.65 o 
   0   5   3     1178.61     1285.96     18.71 o 
   1   5   3     1410.91     1359.68     24.09 o 
   2   5   3      108.35      178.53     16.32 o 
   3   5   3      409.97      480.64     20.49 o 
   4   5   3        1.70       -5.67     11.82 o 
   5   5   3      861.74      779.64     25.61 o 
   6   5   3      137.83      171.45     23.08 o 
   7   5   3      547.45      550.26     26.43 o 
   8   5   3     1277.91     1238.63     39.45 o 
   9   5   3      113.61      105.15     24.11 o 
  10   5   3      310.70      362.31     37.47 o 
  11   5   3      566.88      546.33     34.04 o 
  12   5   3      130.96      161.98     28.81 o 
  13   5   3       17.42       22.52     24.29 o 
  14   5   3        4.58      -10.40     23.14 o 
  15   5   3       64.15       58.98     28.24 o 
 -17   6   3        3.97       12.71     39.65 o 
 -16   6   3      170.31      363.93     52.16 o 
 -15   6   3      171.36      181.77     41.05 o 
 -14   6   3      241.80      328.46     46.03 o 
 -13   6   3      269.57      325.33     46.33 o 
 -12   6   3        8.41        7.19     29.37 o 
 -11   6   3       95.22       60.82     31.02 o 
 -10   6   3      321.04      326.00     49.72 o 
  -9   6   3       70.51      138.83     24.07 o 
  -8   6   3     2556.47     2534.77     78.81 o 
  -7   6   3     1763.25     1678.63     34.12 o 
  -6   6   3     1077.21     1058.67     28.51 o 
  -5   6   3      503.12      504.27     21.21 o 
  -4   6   3     3962.59     3802.65     96.20 o 
  -3   6   3     1591.90     1562.06     49.48 o 
  -2   6   3     3479.23     3373.94     58.03 o 
  -1   6   3     7790.14     7584.68    121.41 o 
   0   6   3       16.14        4.74     10.62 o 
   1   6   3      929.35      950.17     26.99 o 
   2   6   3      246.99      252.48     20.23 o 
   3   6   3       31.33       19.36     13.67 o 
   4   6   3     1413.96     1224.92     31.53 o 
   5   6   3      275.70      381.95     30.85 o 
   6   6   3     1248.74     1180.02     78.70 o 
   7   6   3      549.64      466.94     26.11 o 
   8   6   3        0.52      -26.66     17.77 o 
   9   6   3        0.86        7.47     19.48 o 
  10   6   3      469.81      444.76     32.58 o 
  11   6   3      256.10      277.12     32.11 o 
  12   6   3      102.72       89.82     26.58 o 
  13   6   3      468.04      475.95     51.05 o 
  14   6   3        9.30      -34.30     25.47 o 
  15   6   3       26.56       -6.12     30.25 o 
 -16   7   3        0.51      -28.40     33.92 o 
 -15   7   3       72.42       67.18     36.12 o 
 -14   7   3        0.70       -0.84     28.57 o 
 -13   7   3       41.90       52.62     34.04 o 
 -12   7   3       15.28       14.73     35.24 o 
 -11   7   3       58.72       63.24     32.15 o 
 -10   7   3       43.23       37.80     32.52 o 
  -9   7   3       79.56       80.95     22.71 o 
  -8   7   3      685.25      720.22     34.30 o 
  -7   7   3       95.26      140.49     24.33 o 
  -6   7   3       33.00       35.26     18.81 o 
  -5   7   3        5.17       -4.28     13.24 o 
  -4   7   3        0.32        7.73     11.86 o 
  -3   7   3       41.54       41.08     12.82 o 
  -2   7   3      275.02      377.83     20.67 o 
  -1   7   3     1097.70     1038.58     30.70 o 
   0   7   3      591.58      484.76     25.28 o 
   1   7   3      688.05      661.67     26.83 o 
   2   7   3      314.76      337.28     22.47 o 
   3   7   3      143.67      117.13     20.35 o 
   4   7   3      180.03      192.19     20.87 o 
   5   7   3        2.13       -8.58     13.29 o 
   6   7   3      373.41      369.65     27.35 o 
   7   7   3       19.34       14.94     17.75 o 
   8   7   3      121.90      128.00     22.21 o 
   9   7   3        0.09      -13.51     19.64 o 
  10   7   3       67.32       67.62     31.01 o 
  11   7   3        3.39      -34.20     22.80 o 
  12   7   3       22.19       59.06     34.46 o 
  13   7   3        0.93       32.40     32.01 o 
  14   7   3       17.10      -33.70     48.99 o 
 -15   8   3       33.74      -59.30     47.58 o 
 -14   8   3      248.58      335.27     49.43 o 
 -13   8   3      519.05      582.66     70.05 o 
 -12   8   3       17.21      -15.28     31.37 o 
 -11   8   3      113.80       99.12     36.17 o 
 -10   8   3      516.40      525.76     47.93 o 
  -9   8   3       13.17       42.96     31.73 o 
  -8   8   3      582.37      554.98     34.70 o 
  -7   8   3      392.82      386.55     30.51 o 
  -6   8   3       82.51       52.50     21.26 o 
  -5   8   3      507.21      490.04     26.82 o 
  -4   8   3      909.47      785.55     30.26 o 
  -3   8   3      756.97      612.70     27.60 o 
  -2   8   3     1725.78     1574.43     58.73 o 
  -1   8   3     3205.71     2976.27    134.06 o 
   0   8   3       16.02        0.25     15.15 o 
   1   8   3      935.84      878.09     31.17 o 
   2   8   3      543.08      486.22     27.07 o 
   3   8   3       94.00       86.67     18.85 o 
   4   8   3     1540.05     1288.84     54.57 o 
   5   8   3      340.51      327.03     31.27 o 
   6   8   3      878.60      732.39     36.70 o 
   7   8   3      948.88      903.74     42.05 o 
   8   8   3       86.89       72.28     24.05 o 
   9   8   3       24.08       92.17     42.91 o 
  10   8   3      164.97      200.18     38.12 o 
  11   8   3      186.70      232.11     50.31 o 
  12   8   3       20.40       52.56     32.27 o 
  13   8   3      102.23      141.76     51.41 o 
 -13   9   3       70.36       70.76     56.96 o 
 -12   9   3       42.09       57.53     36.80 o 
 -11   9   3        8.69       23.01     33.77 o 
 -10   9   3       23.43       51.60     73.13 o 
  -9   9   3        1.64      -20.81     31.68 o 
  -8   9   3        0.84       -8.67     30.46 o 
  -7   9   3       34.08       33.82     22.48 o 
  -6   9   3      126.14      153.19     27.45 o 
  -5   9   3      131.91      140.90     21.49 o 
  -4   9   3      241.67      249.23     24.45 o 
  -3   9   3       20.26       20.79     16.77 o 
  -2   9   3      168.60      263.48     23.99 o 
  -1   9   3        0.92      -16.80     16.79 o 
   0   9   3       40.57       48.02     17.87 o 
   1   9   3        7.59       14.94     21.18 o 
   2   9   3      204.20      238.36     28.25 o 
   3   9   3      104.16       93.23     24.51 o 
   4   9   3      167.69      221.62     29.65 o 
   5   9   3       44.77       32.97     22.94 o 
   6   9   3       10.56        8.49     17.25 o 
   7   9   3      132.55      129.58     28.27 o 
   8   9   3       44.91        2.57     22.55 o 
   9   9   3      193.73      217.15     37.76 o 
  10   9   3        0.03      -12.16     35.86 o 
  11   9   3       14.74      -26.97     61.24 o 
 -12  10   3       79.31       -1.90     48.77 o 
 -11  10   3      109.68       87.85     67.89 o 
 -10  10   3      488.35      531.83     56.61 o 
  -9  10   3       57.08      111.69     36.41 o 
  -8  10   3      228.28      235.88     42.15 o 
  -7  10   3      207.38      262.63     45.65 o 
  -6  10   3        0.09      -28.21     18.81 o 
  -5  10   3      550.88      523.42     29.90 o 
  -4  10   3       93.82      113.31     22.02 o 
  -3  10   3      227.06      225.86     30.12 o 
  -2  10   3      587.20      578.70     42.16 o 
  -1  10   3      156.45      153.44     29.83 o 
   0  10   3       95.02      114.94     25.59 o 
   1  10   3      485.94      534.58     37.51 o 
   2  10   3      306.37      307.28     33.76 o 
   3  10   3       14.83      -27.17     20.69 o 
   4  10   3      405.33      420.13     36.82 o 
   5  10   3      433.86      546.39     48.74 o 
   6  10   3        0.12       27.60     24.95 o 
   7  10   3      404.93      428.25     38.74 o 
   8  10   3      147.03      125.90     29.31 o 
   9  10   3        9.51       53.48     43.35 o 
  10  10   3       77.80       73.29     32.43 o 
  -9  11   3       18.38      -43.80     29.20 o 
  -8  11   3      108.99      121.73     37.87 o 
  -7  11   3       93.61       17.02     37.49 o 
  -6  11   3       61.42      -13.25     30.32 o 
  -5  11   3      163.70      202.19     32.32 o 
  -4  11   3       76.98       32.91     23.89 o 
  -3  11   3       46.52       42.22     23.78 o 
  -2  11   3      117.25       89.44     27.11 o 
  -1  11   3       62.95       67.28     27.93 o 
   0  11   3      200.23      228.46     42.31 o 
   1  11   3       16.67      -37.57     25.05 o 
   2  11   3      484.22      543.51     40.30 o 
   3  11   3      462.40      456.71     40.78 o 
   4  11   3        0.91      -31.26     20.84 o 
   5  11   3       16.00      -13.73     24.21 o 
   6  11   3      111.80       53.95     45.46 o 
   7  11   3      105.12      172.09     32.57 o 
   8  11   3       19.06       18.76     26.76 o 
  -6  12   3        0.00      -21.99     93.97 o 
  -5  12   3      232.11      213.58     45.51 o 
  -4  12   3      251.60      341.77     48.02 o 
  -3  12   3       17.77       -2.79     25.87 o 
  -2  12   3       78.36       59.97     43.64 o 
  -1  12   3      106.21      115.25     65.54 o 
   0  12   3       43.37      -24.68     25.28 o 
   1  12   3       14.23      -15.71     35.69 o 
   2  12   3       23.14       20.90     27.26 o 
   3  12   3        5.43      -18.27     29.64 o 
   4  12   3        0.52      -36.48     24.32 o 
 -19   0   4      113.14      211.64     70.75 o 
 -18   0   4      257.49      212.61     69.96 o 
 -17   0   4        0.01      -57.23     38.15 o 
 -16   0   4      357.00      277.20     61.15 o 
 -15   0   4      281.73      283.46     37.75 o 
 -14   0   4      152.43      132.34     31.83 o 
 -13   0   4       15.45       -4.59     24.85 o 
 -12   0   4     1633.73     1629.20     52.10 o 
 -11   0   4     3155.41     2450.15     57.10 o 
 -10   0   4     7809.31     7746.45    141.42 o 
  -9   0   4      130.28      288.95     26.57 o 
  -8   0   4     9453.77     8772.69     87.80 o 
  -7   0   4     5792.26     7523.30     74.72 o 
  -6   0   4    11770.53    10651.82    265.22 o 
  -5   0   4     1036.25     1898.67     31.21 o 
  -4   0   4    20220.26    23220.43    784.68 o 
  -3   0   4    23019.90    24987.69    143.43 o 
  -2   0   4    20738.44    22716.93    178.60 o 
  -1   0   4        8.93       18.62      9.41 o 
   0   0   4    14306.97    17272.55    170.65 o 
   1   0   4     3966.66     3519.85    100.05 o 
   2   0   4    14975.98    14268.21     85.46 o 
   3   0   4     9346.13     9706.13    137.32 o 
   4   0   4     8255.07     8477.41     94.03 o 
   5   0   4     2281.63     2242.25     75.86 o 
   6   0   4      119.52      114.63     33.83 o 
   7   0   4     1815.94     1537.54     72.34 o 
   8   0   4     3210.38     2811.01     99.65 o 
   9   0   4        1.17       12.69     36.92 o 
  10   0   4     4911.41     4125.10    125.47 o 
  11   0   4      265.90      254.91     54.10 o 
  12   0   4        3.01        4.32     39.21 o 
  13   0   4      141.87      122.30     51.55 o 
  14   0   4       94.17      127.94     59.48 o 
  15   0   4        5.24      -28.20     50.58 o 
  16   0   4      140.58      199.66     64.85 o 
 -19   1   4       10.76       54.66     38.71 o 
 -18   1   4       26.22       47.32     56.79 o 
 -17   1   4        0.22      -25.14     52.87 o 
 -16   1   4       48.68       19.53     24.54 o 
 -15   1   4       26.54       52.15     25.00 o 
 -14   1   4       27.43       22.29     18.68 o 
 -13   1   4        0.58       -2.18     16.86 o 
 -12   1   4       43.95       20.52     18.17 o 
 -11   1   4       10.89       51.02     17.67 o 
 -10   1   4      178.12      304.03     23.04 o 
  -9   1   4      342.20      433.08     22.20 o 
  -8   1   4      418.88      382.03     19.01 o 
  -7   1   4       64.41       81.99     15.86 o 
  -6   1   4     6458.14     6515.59     45.24 o 
  -5   1   4      852.41     1370.27     40.82 o 
  -4   1   4     4859.51     6640.70     51.96 o 
  -3   1   4     5846.69     5557.38    106.82 o 
  -2   1   4      806.75      616.47     13.00 o 
  -1   1   4      541.42      450.55     11.47 o 
   0   1   4      946.46     1267.61     23.36 o 
   1   1   4       57.94       47.78      7.42 o 
   2   1   4     2892.49     2985.84     36.59 o 
   3   1   4     1382.32     1332.16     28.06 o 
   4   1   4      146.20      176.86     13.84 o 
   5   1   4        1.77       16.45     19.77 o 
   6   1   4      412.63      409.52     36.10 o 
   7   1   4      578.69      561.60     36.98 o 
   8   1   4     1267.22      985.49     48.63 o 
   9   1   4      417.44      409.89     40.58 o 
  10   1   4      131.66      109.88     33.31 o 
  11   1   4        0.03       -2.17     28.72 o 
  12   1   4      125.18       98.15     33.02 o 
  13   1   4       51.24       39.93     31.51 o 
  14   1   4       20.73       20.93     36.03 o 
  15   1   4        0.88        6.60     34.02 o 
  16   1   4        0.98       33.86     36.01 o 
 -19   2   4       42.37       71.88     37.83 o 
 -18   2   4      160.13      186.29     43.30 o 
 -17   2   4       58.50       44.43     34.53 o 
 -16   2   4      482.89      586.31     54.67 o 
 -15   2   4      275.94      290.78     40.35 o 
 -14   2   4       76.22       88.04     44.19 o 
 -13   2   4      298.18      419.97     33.63 o 
 -12   2   4     1761.76     1727.68     43.21 o 
 -11   2   4       16.20       27.15     17.38 o 
 -10   2   4     2841.55     2492.98     44.73 o 
  -9   2   4      253.13      381.04     26.32 o 
  -8   2   4        6.01       64.05     21.41 o 
  -7   2   4      659.78      432.72     18.79 o 
  -6   2   4     2786.45     3414.12     53.25 o 
  -5   2   4      398.56      513.38     24.73 o 
  -4   2   4    10864.93    10572.80    314.69 o 
  -3   2   4        9.70       12.26      7.41 o 
  -2   2   4     7369.68     7708.04     41.93 o 
  -1   2   4     7110.88     7770.55     92.99 o 
   0   2   4     2969.32     3215.19     34.21 o 
   1   2   4     6926.18     7813.57     99.28 o 
   2   2   4    17907.02    17964.28    182.57 o 
   3   2   4      542.45      462.15     17.28 o 
   4   2   4     5339.34     5076.30     76.12 o 
   5   2   4     1478.37     1526.47     36.20 o 
   6   2   4     1455.98     1485.02     67.63 o 
   7   2   4      230.54      323.66     48.06 o 
   8   2   4      672.15      670.91     63.92 o 
   9   2   4       11.04        5.13     28.15 o 
  10   2   4      515.67      537.24     44.91 o 
  11   2   4       25.16       22.30     30.37 o 
  12   2   4       51.59       58.26     35.64 o 
  13   2   4       30.76       66.16     36.77 o 
  14   2   4      144.28      144.32     29.88 o 
  15   2   4        0.14       12.29     24.38 o 
  16   2   4      326.85      406.47     41.51 o 
 -18   3   4       10.60       23.23     36.72 o 
 -17   3   4       29.80       -9.74     31.20 o 
 -16   3   4       77.39       86.93     35.68 o 
 -15   3   4      257.99      224.06     37.85 o 
 -14   3   4      876.27      974.18     70.40 o 
 -13   3   4       33.61       43.99     28.61 o 
 -12   3   4      292.32      261.37     36.23 o 
 -11   3   4       56.00       96.29     20.97 o 
 -10   3   4     1356.94     1214.47     41.51 o 
  -9   3   4        0.80       -9.03     14.19 o 
  -8   3   4     1382.03     1391.21     31.25 o 
  -7   3   4      202.73      224.84     16.46 o 
  -6   3   4      603.76      711.79     27.66 o 
  -5   3   4      783.76      764.10     27.48 o 
  -4   3   4     2077.67     2163.05     35.48 o 
  -3   3   4      373.05      467.92     16.95 o 
  -2   3   4     2419.55     2391.54     33.84 o 
  -1   3   4       68.42       95.13      9.99 o 
   0   3   4      957.65      934.03     18.29 o 
   1   3   4      704.04      528.10     16.65 o 
   2   3   4       94.71       61.73      8.16 o 
   3   3   4      434.09      480.53     14.95 o 
   4   3   4     1357.18     1132.82     31.86 o 
   5   3   4      320.00      304.36     17.84 o 
   6   3   4     3263.00     2872.34     41.50 o 
   7   3   4      996.66      966.36     33.13 o 
   8   3   4      436.90      484.32     44.44 o 
   9   3   4      547.63      497.95     30.96 o 
  10   3   4       33.75       33.97     21.57 o 
  11   3   4       26.33        0.20     19.83 o 
  12   3   4      322.42      369.02     43.42 o 
  13   3   4       17.28      -23.16     27.23 o 
  14   3   4      249.17      265.87     34.54 o 
  15   3   4       14.24       28.19     28.48 o 
  16   3   4        8.64       30.11     27.29 o 
 -18   4   4       53.82       63.40     40.19 o 
 -17   4   4       82.00       73.72     39.00 o 
 -16   4   4      277.67      241.38     42.23 o 
 -15   4   4       17.78       29.80     33.92 o 
 -14   4   4        4.07       -3.40     26.96 o 
 -13   4   4      390.82      417.62     51.55 o 
 -12   4   4       45.37       37.37     26.92 o 
 -11   4   4      112.67      100.33     29.75 o 
 -10   4   4      701.67      735.82     30.72 o 
  -9   4   4      677.76      621.39     27.68 o 
  -8   4   4        0.54       12.88     14.11 o 
  -7   4   4      568.34      558.21     28.27 o 
  -6   4   4     2496.65     2394.30    105.99 o 
  -5   4   4      394.71      357.36     16.63 o 
  -4   4   4     1297.35     1236.71     29.55 o 
  -3   4   4      404.62      375.81     16.88 o 
  -2   4   4     1331.71     1235.17     33.92 o 
  -1   4   4     2479.83     2986.20     54.39 o 
   0   4   4       62.29       14.96      6.52 o 
   1   4   4      195.33      173.64     10.70 o 
   2   4   4     1108.00     1321.16     19.82 o 
   3   4   4      759.52      797.29     20.20 o 
   4   4   4      501.39      466.85     20.15 o 
   5   4   4      318.62      330.77     20.43 o 
   6   4   4        0.03        0.72     13.56 o 
   7   4   4       65.03       87.09     17.52 o 
   8   4   4      266.13      309.62     35.04 o 
   9   4   4      292.22      325.56     30.25 o 
  10   4   4      828.75      697.79     35.86 o 
  11   4   4      308.74      387.54     34.32 o 
  12   4   4      152.27      170.87     29.99 o 
  13   4   4      136.18      153.71     29.20 o 
  14   4   4       96.58      107.08     30.90 o 
  15   4   4        0.30       -8.82     24.01 o 
 -17   5   4       16.84       43.74     35.56 o 
 -16   5   4      232.91      256.11     47.33 o 
 -15   5   4       23.51      -37.86     25.24 o 
 -14   5   4      673.45      643.68     48.22 o 
 -13   5   4       70.42      118.14     35.55 o 
 -12   5   4      112.65      128.23     33.66 o 
 -11   5   4       80.57       57.70     29.39 o 
 -10   5   4      146.25      217.34     45.60 o 
  -9   5   4        7.63        4.65     16.52 o 
  -8   5   4     3440.58     3326.71     59.61 o 
  -7   5   4      280.06      327.42     45.23 o 
  -6   5   4     4038.06     3999.83     62.86 o 
  -5   5   4      308.17      300.58     28.12 o 
  -4   5   4      529.90      474.72     19.08 o 
  -3   5   4     1406.18     1608.25     39.30 o 
  -2   5   4     3441.87     3214.13     78.68 o 
  -1   5   4       30.95       15.81      7.86 o 
   0   5   4     2680.70     2592.12     36.11 o 
   1   5   4       55.98       40.07      8.70 o 
   2   5   4      629.05      725.20     17.08 o 
   3   5   4      682.00      570.76     21.87 o 
   4   5   4     1371.66     1327.12     36.26 o 
   5   5   4        3.76       -5.15     14.29 o 
   6   5   4     4044.65     3603.29    140.24 o 
   7   5   4      389.16      422.47     25.45 o 
   8   5   4      105.66       86.05     22.56 o 
   9   5   4      476.71      494.41     34.78 o 
  10   5   4      269.26      294.92     38.82 o 
  11   5   4        3.15       14.78     20.63 o 
  12   5   4      256.66      235.06     30.94 o 
  13   5   4       33.79       65.78     35.54 o 
  14   5   4      235.55      206.81     45.13 o 
  15   5   4       37.75       18.38     36.88 o 
 -17   6   4       10.54      -19.97     31.09 o 
 -16   6   4        3.76      -48.11     32.07 o 
 -15   6   4       33.80       42.43     34.81 o 
 -14   6   4        2.92       -5.20     53.40 o 
 -13   6   4       16.59      -23.10     28.98 o 
 -12   6   4      123.78      142.70     28.84 o 
 -11   6   4      165.70      172.93     34.61 o 
 -10   6   4        0.37       29.84     27.68 o 
  -9   6   4       16.35       43.76     30.13 o 
  -8   6   4      183.00      206.80     23.67 o 
  -7   6   4     1269.65     1199.41     30.39 o 
  -6   6   4      284.40      337.80     21.49 o 
  -5   6   4      105.44      112.85     15.60 o 
  -4   6   4      687.06      668.16     26.01 o 
  -3   6   4      525.49      559.60     23.64 o 
  -2   6   4       36.92       50.22     11.80 o 
  -1   6   4      156.26      141.00     11.80 o 
   0   6   4      516.88      452.33     16.03 o 
   1   6   4      435.11      541.59     21.15 o 
   2   6   4      101.73      169.70     19.48 o 
   3   6   4      343.84      323.22     21.98 o 
   4   6   4      129.81      150.28     19.40 o 
   5   6   4      304.22      326.23     31.12 o 
   6   6   4        0.80       -4.36     15.32 o 
   7   6   4      147.72      166.40     22.11 o 
   8   6   4      135.71      184.22     23.92 o 
   9   6   4       81.71       40.51     26.91 o 
  10   6   4       41.85       53.49     30.97 o 
  11   6   4      222.26      232.73     39.52 o 
  12   6   4       40.79       52.56     44.80 o 
  13   6   4       14.92       -1.55     29.70 o 
  14   6   4        0.24        7.91     56.44 o 
 -16   7   4       45.22       47.35     81.11 o 
 -15   7   4       48.41       48.03     32.40 o 
 -14   7   4      418.39      501.22     55.40 o 
 -13   7   4        2.19        1.53     27.42 o 
 -12   7   4      195.02      194.67     40.51 o 
 -11   7   4      100.29       79.75     32.26 o 
 -10   7   4       19.12       36.15     31.71 o 
  -9   7   4      130.28      138.33     34.12 o 
  -8   7   4     1706.61     1677.57     63.58 o 
  -7   7   4        0.87       -0.86     18.18 o 
  -6   7   4     2579.84     2318.65     80.83 o 
  -5   7   4      567.01      523.52     23.98 o 
  -4   7   4      131.09      148.20     18.49 o 
  -3   7   4     1373.27     1230.19     27.36 o 
  -2   7   4     4174.24     4018.80     45.96 o 
  -1   7   4      326.03      317.56     20.72 o 
   0   7   4     1990.65     1681.58     46.97 o 
   1   7   4       36.91       85.78     16.99 o 
   2   7   4      358.93      428.26     26.54 o 
   3   7   4      192.31      224.20     21.72 o 
   4   7   4       18.67       19.48     20.40 o 
   5   7   4     1154.52     1028.40     40.52 o 
   6   7   4     1789.26     1652.81     48.78 o 
   7   7   4        1.29      -13.98     19.98 o 
   8   7   4      881.69      808.99     40.43 o 
   9   7   4      580.00      578.90     44.50 o 
  10   7   4      301.99      342.46     44.94 o 
  11   7   4        0.84      -17.95     39.83 o 
  12   7   4      353.36      303.65     44.68 o 
  13   7   4      172.13      205.98     44.78 o 
 -15   8   4       27.21       35.81     36.18 o 
 -14   8   4       20.70      -41.41     39.78 o 
 -13   8   4        7.62        4.26     50.44 o 
 -12   8   4        0.46      -14.67     32.13 o 
 -11   8   4       65.07       68.48     34.85 o 
 -10   8   4        0.28      -16.41     28.86 o 
  -9   8   4      154.94      128.71     33.91 o 
  -8   8   4      119.08      170.24     35.80 o 
  -7   8   4       71.83       97.98     32.89 o 
  -6   8   4      488.44      430.52     31.21 o 
  -5   8   4       34.83       41.38     19.72 o 
  -4   8   4      460.92      502.35     30.18 o 
  -3   8   4     1009.35      876.44     40.56 o 
  -2   8   4      131.00      188.42     21.61 o 
  -1   8   4      149.17      239.01     31.05 o 
   0   8   4      247.29      252.73     27.71 o 
   1   8   4      134.90      123.58     25.64 o 
   2   8   4       55.79       37.68     21.95 o 
   3   8   4      392.67      296.00     31.21 o 
   4   8   4      285.75      377.70     30.40 o 
   5   8   4      293.19      332.07     30.92 o 
   6   8   4      347.28      375.82     35.13 o 
   7   8   4        5.39        4.62     20.94 o 
   8   8   4       59.91       86.38     26.99 o 
   9   8   4       27.40       45.17     28.38 o 
  10   8   4       27.55      -37.51     25.01 o 
  11   8   4        9.90      -20.51     46.79 o 
  12   8   4        0.49      -20.39     39.61 o 
 -13   9   4       51.84       55.61     38.04 o 
 -12   9   4      215.78      262.58     45.52 o 
 -11   9   4      399.24      413.76     52.00 o 
 -10   9   4      171.19      202.09     40.13 o 
  -9   9   4      123.48      169.78     38.17 o 
  -8   9   4       58.53       34.56     33.51 o 
  -7   9   4        5.78       -9.11     29.09 o 
  -6   9   4       15.99        9.75     19.81 o 
  -5   9   4       50.65       27.91     20.30 o 
  -4   9   4      323.85      400.32     43.72 o 
  -3   9   4      443.72      475.78     35.96 o 
  -2   9   4      866.08      689.96     36.43 o 
  -1   9   4      215.00      215.32     27.35 o 
   0   9   4     2538.42     2300.24     55.88 o 
   1   9   4     1322.70     1088.37     47.65 o 
   2   9   4      148.14      140.29     25.70 o 
   3   9   4     1295.28     1134.64     43.96 o 
   4   9   4      791.51      706.37     43.89 o 
   5   9   4        7.97      -23.21     31.08 o 
   6   9   4      372.17      415.15     36.64 o 
   7   9   4      127.67      150.95     30.79 o 
   8   9   4       32.37        3.58     38.43 o 
   9   9   4       46.38       79.47     27.79 o 
  10   9   4        8.29      -27.90     45.91 o 
  11   9   4       14.45       12.84     29.04 o 
 -11  10   4        0.19      -45.80     30.53 o 
 -10  10   4       98.61       72.15     37.95 o 
  -9  10   4       25.74       63.17     34.90 o 
  -8  10   4       13.49       -4.15     33.67 o 
  -7  10   4       82.12       89.86     34.99 o 
  -6  10   4      295.35      315.36     44.45 o 
  -5  10   4        1.41      -20.22     27.69 o 
  -4  10   4      558.33      471.23     33.92 o 
  -3  10   4       17.81      -10.01     19.65 o 
  -2  10   4      216.29      273.92     31.79 o 
  -1  10   4       11.58       30.51     22.81 o 
   0  10   4        7.11       -6.39     20.74 o 
   1  10   4       18.19       41.41     25.19 o 
   2  10   4      245.34      295.63     32.73 o 
   3  10   4       11.50      -29.51     19.67 o 
   4  10   4      192.51      221.58     32.70 o 
   5  10   4       57.49       65.43     29.42 o 
   6  10   4       46.87       45.78     25.11 o 
   7  10   4        5.25       49.66     25.19 o 
   8  10   4       85.09      115.18     27.74 o 
   9  10   4       19.71       -1.63     23.78 o 
  -9  11   4      230.57      281.13     50.88 o 
  -8  11   4      169.45      213.93     44.81 o 
  -7  11   4        0.41       41.68     51.72 o 
  -6  11   4      154.01      215.57     79.52 o 
  -5  11   4      437.54      481.50     51.45 o 
  -4  11   4       11.57       55.60     30.89 o 
  -3  11   4      322.75      302.04     34.73 o 
  -2  11   4      213.29      259.18     48.25 o 
  -1  11   4       26.75       20.00     24.06 o 
   0  11   4       48.92        4.72     30.27 o 
   1  11   4       88.94       72.02     27.62 o 
   2  11   4        9.20      -17.64     31.67 o 
   3  11   4      100.60      114.93     28.98 o 
   4  11   4        3.18       26.73     23.92 o 
   5  11   4      110.16       99.78     29.63 o 
   6  11   4       77.97      105.45     40.10 o 
   7  11   4        2.53      -33.11     22.07 o 
  -6  12   4      130.57      115.69     42.30 o 
  -5  12   4       20.65      -13.52     33.68 o 
  -4  12   4      435.92      474.10     53.15 o 
  -3  12   4       21.43      -34.96     43.70 o 
  -2  12   4      117.43      110.95     29.91 o 
  -1  12   4       65.30       45.41     59.08 o 
   0  12   4       84.08      133.45     31.16 o 
   1  12   4        2.58       -2.89     30.57 o 
   2  12   4      200.63      264.83     37.59 o 
   3  12   4       26.59        2.61     26.03 o 
 -19   1   5       63.58       98.81     41.73 o 
 -18   1   5        4.59       46.41     34.06 o 
 -17   1   5      409.45      415.02     56.83 o 
 -16   1   5      505.67      636.09     86.17 o 
 -15   1   5       12.51        2.78     29.90 o 
 -14   1   5      265.56      327.04     32.88 o 
 -13   1   5      242.50      266.26     30.11 o 
 -12   1   5      199.48      252.29     21.67 o 
 -11   1   5     3413.40     3186.52     47.76 o 
 -10   1   5     1003.88      953.34     26.31 o 
  -9   1   5     2928.48     2794.61     46.94 o 
  -8   1   5     3554.22     3429.52     84.02 o 
  -7   1   5      263.34      347.15     14.51 o 
  -6   1   5     4370.50     4466.92     48.43 o 
  -5   1   5     5104.88     5032.50     91.17 o 
  -4   1   5     3363.73     3684.49     46.16 o 
  -3   1   5     3084.54     3096.93     34.08 o 
  -2   1   5      384.86      374.58     12.55 o 
  -1   1   5      284.86      375.23     11.92 o 
   0   1   5       17.07        6.88      6.95 o 
   1   1   5     7545.82     7981.80    103.77 o 
   2   1   5     1917.97     1825.62     26.75 o 
   3   1   5     9492.13     9298.28     60.44 o 
   4   1   5     5457.06     4909.21     81.85 o 
   5   1   5      544.96      420.30     32.89 o 
   6   1   5     3441.99     2862.23     66.88 o 
   7   1   5     1621.26     1457.16     55.92 o 
   8   1   5       44.32       33.23     27.66 o 
   9   1   5     1202.98     1068.07     55.58 o 
  10   1   5     1048.24     1122.14     57.64 o 
  11   1   5      117.03      131.96     36.05 o 
  12   1   5      257.41      171.89     39.19 o 
  13   1   5      121.96      133.89     40.76 o 
  14   1   5        0.91      -33.87     30.12 o 
  15   1   5       86.21       65.89     41.79 o 
  16   1   5      103.85      134.13     47.70 o 
 -19   2   5        4.73       48.55     41.63 o 
 -18   2   5        0.26       23.25     35.55 o 
 -17   2   5       22.33      -17.97     30.26 o 
 -16   2   5        2.51        7.65     65.69 o 
 -15   2   5       50.61       39.34     23.76 o 
 -14   2   5       18.19       23.52     27.23 o 
 -13   2   5     1011.66      983.98     49.63 o 
 -12   2   5       40.98       48.56     26.59 o 
 -11   2   5      205.41      303.17     25.53 o 
 -10   2   5      262.69      339.46     54.53 o 
  -9   2   5     1072.99     1086.74     28.30 o 
  -8   2   5        3.87       -5.35     12.54 o 
  -7   2   5      211.48      233.90     24.10 o 
  -6   2   5     3170.31     3285.13    189.00 o 
  -5   2   5       51.76       67.37     13.01 o 
  -4   2   5      315.20      424.81     16.39 o 
  -3   2   5     1799.17     1829.42     26.53 o 
  -2   2   5      804.89      804.36     14.00 o 
  -1   2   5      591.50      677.15     17.03 o 
   0   2   5     1253.90     1074.23     20.46 o 
   1   2   5     1748.47     1667.70     33.33 o 
   2   2   5       52.91       42.98     10.28 o 
   3   2   5      236.70      245.27     21.79 o 
   4   2   5      513.81      547.10     19.86 o 
   5   2   5      362.99      371.68     27.72 o 
   6   2   5      510.56      485.93     39.74 o 
   7   2   5      702.41      622.13     44.69 o 
   8   2   5     2286.36     2027.55     65.97 o 
   9   2   5        8.79       29.46     31.39 o 
  10   2   5       16.06        7.44     31.02 o 
  11   2   5       44.28       24.09     33.75 o 
  12   2   5       52.14       73.56     32.60 o 
  13   2   5        0.63      -21.38     39.30 o 
  14   2   5       14.91        4.44     25.82 o 
  15   2   5       25.14       43.59     26.85 o 
  16   2   5        5.80       47.53     29.13 o 
 -18   3   5        0.01      -32.93     32.08 o 
 -17   3   5      290.43      340.73     73.48 o 
 -16   3   5      138.94      177.06     39.41 o 
 -15   3   5        0.55       35.76     29.19 o 
 -14   3   5       79.97       88.47     31.74 o 
 -13   3   5      632.94      574.49     43.67 o 
 -12   3   5       19.24       10.10     24.33 o 
 -11   3   5      571.38      537.48     40.76 o 
 -10   3   5     1591.10     1522.41     58.68 o 
  -9   3   5      397.64      415.63     22.74 o 
  -8   3   5      336.74      373.01     19.25 o 
  -7   3   5       18.15       13.24      9.21 o 
  -6   3   5      626.33      486.92     28.97 o 
  -5   3   5     2927.51     3020.41    101.84 o 
  -4   3   5       49.62       31.48      9.06 o 
  -3   3   5     3286.79     3285.03     55.75 o 
  -2   3   5     4388.96     4620.80     66.27 o 
  -1   3   5      622.37      786.18     18.65 o 
   0   3   5     9687.13    10681.10    176.50 o 
   1   3   5     6541.85     6786.28     79.30 o 
   2   3   5      669.73      585.35     14.41 o 
   3   3   5     1348.23     1481.60     27.50 o 
   4   3   5     2986.75     2818.70     33.01 o 
   5   3   5       34.61       24.30     12.72 o 
   6   3   5       84.76      100.64     16.59 o 
   7   3   5      165.87      202.97     23.59 o 
   8   3   5      213.10      225.39     25.52 o 
   9   3   5       44.18       86.50     23.30 o 
  10   3   5      277.90      272.16     29.65 o 
  11   3   5       77.20       93.43     24.95 o 
  12   3   5      518.96      591.11     36.17 o 
  13   3   5       31.42       11.10     25.55 o 
  14   3   5       21.78        0.75     24.62 o 
  15   3   5      219.33      267.87     37.29 o 
 -18   4   5      104.63       85.03     65.20 o 
 -17   4   5        1.50      -24.50     29.30 o 
 -16   4   5      142.06      115.03     38.24 o 
 -15   4   5      950.90      907.77     55.25 o 
 -14   4   5       46.17       50.86     30.76 o 
 -13   4   5     1082.97      968.38     93.53 o 
 -12   4   5      634.57      626.56     44.87 o 
 -11   4   5        0.45       22.11     24.49 o 
 -10   4   5      280.49      298.30     38.37 o 
  -9   4   5      118.04      169.57     31.90 o 
  -8   4   5     1903.94     1771.35     42.96 o 
  -7   4   5      550.19      478.73     20.59 o 
  -6   4   5      264.08      304.46     24.03 o 
  -5   4   5     1229.70     1189.44     23.99 o 
  -4   4   5     3195.46     2880.32     50.45 o 
  -3   4   5      927.81     1041.15     30.22 o 
  -2   4   5        1.47       -5.39      9.83 o 
  -1   4   5     6478.62     6289.39    107.51 o 
   0   4   5     6936.05     6479.26     92.20 o 
   1   4   5      160.43      148.22     15.40 o 
   2   4   5     1073.60      934.40     26.21 o 
   3   4   5      676.19      643.23     18.04 o 
   4   4   5     1118.59     1078.55     62.89 o 
   5   4   5      433.26      503.46     27.29 o 
   6   4   5     1419.22     1255.11     35.69 o 
   7   4   5     1023.77      954.10     30.35 o 
   8   4   5      988.44      923.62     47.05 o 
   9   4   5      317.29      352.05     31.85 o 
  10   4   5      349.69      363.77     31.02 o 
  11   4   5       11.47       36.58     23.98 o 
  12   4   5        0.22       15.12     23.29 o 
  13   4   5      167.69       88.39     40.37 o 
  14   4   5      194.63      279.11     60.18 o 
  15   4   5        6.58      -10.99     33.81 o 
 -17   5   5      116.46      144.12     40.16 o 
 -16   5   5       18.51       13.33     32.66 o 
 -15   5   5       53.13       35.59     31.76 o 
 -14   5   5        0.56      -16.12     27.54 o 
 -13   5   5       33.75      -13.88     32.12 o 
 -12   5   5      306.57      375.53     41.72 o 
 -11   5   5       48.74       30.00     27.98 o 
 -10   5   5        2.21        3.31     25.02 o 
  -9   5   5       23.60        8.87     23.69 o 
  -8   5   5     1024.58      920.08     46.08 o 
  -7   5   5     1483.21     1466.27     29.67 o 
  -6   5   5       19.26       23.70     12.22 o 
  -5   5   5     3349.55     3184.67     40.23 o 
  -4   5   5     1876.76     1823.62     56.68 o 
  -3   5   5      285.14      327.11     27.78 o 
  -2   5   5       57.15       61.39     13.08 o 
  -1   5   5      112.89      145.46     13.23 o 
   0   5   5       76.49       98.19      9.92 o 
   1   5   5      298.99      263.06     13.35 o 
   2   5   5      257.11      211.59     13.14 o 
   3   5   5      187.91      199.87     16.00 o 
   4   5   5      277.46      316.97     21.17 o 
   5   5   5       60.01       69.12     17.34 o 
   6   5   5     1096.83      966.41     55.44 o 
   7   5   5      588.75      567.50     27.06 o 
   8   5   5        0.57      -25.65     24.09 o 
   9   5   5      466.17      468.67     47.06 o 
  10   5   5      319.32      288.60     61.63 o 
  11   5   5        5.48       21.20     29.60 o 
  12   5   5       62.57       60.43     36.67 o 
  13   5   5       22.74       12.48     30.09 o 
  14   5   5        4.49      -47.61     31.74 o 
 -17   6   5        0.24        3.29     36.82 o 
 -16   6   5        5.34      -24.94     54.81 o 
 -15   6   5      197.48      219.94     44.50 o 
 -14   6   5       97.62       87.78     36.60 o 
 -13   6   5      524.07      513.74     70.31 o 
 -12   6   5      611.82      663.20     52.30 o 
 -11   6   5        5.10      -24.02     26.28 o 
 -10   6   5      282.30      367.03     42.47 o 
  -9   6   5      812.25      707.97    102.34 o 
  -8   6   5     1033.07      967.92     38.41 o 
  -7   6   5     3278.02     3164.63     45.07 o 
  -6   6   5     2342.76     2090.53     36.69 o 
  -5   6   5      291.09      324.82     21.32 o 
  -4   6   5     1400.76     1364.37     34.29 o 
  -3   6   5     2951.58     2774.30     41.93 o 
  -2   6   5      719.67      637.90     25.46 o 
  -1   6   5     2846.30     2815.92     63.28 o 
   0   6   5     2815.17     2614.08     60.53 o 
   1   6   5      995.22      825.01     28.81 o 
   2   6   5      296.69      328.35     24.90 o 
   3   6   5      289.28      303.92     31.20 o 
   4   6   5      102.92      111.38     23.23 o 
   5   6   5      344.04      384.51     31.36 o 
   6   6   5      116.01      136.12     27.27 o 
   7   6   5     1150.99     1079.43     43.53 o 
   8   6   5      804.13      736.32     39.06 o 
   9   6   5       84.40       77.08     30.81 o 
  10   6   5       16.44       18.78     27.73 o 
  11   6   5      200.18      228.82     41.61 o 
  12   6   5      277.97      301.98     47.38 o 
  13   6   5       20.32      -23.99     31.18 o 
  14   6   5      168.47      163.87     40.32 o 
 -16   7   5       14.36       -9.70     33.04 o 
 -15   7   5        5.78      -25.60     29.96 o 
 -14   7   5       29.67       17.54     33.53 o 
 -13   7   5        1.51       -7.58     44.41 o 
 -12   7   5        1.52      -12.58     30.15 o 
 -11   7   5        3.88      -25.48     51.85 o 
 -10   7   5       34.59       31.18     62.07 o 
  -9   7   5      156.44      138.72     44.76 o 
  -8   7   5        7.17      -13.43     22.96 o 
  -7   7   5       26.86       13.43     19.70 o 
  -6   7   5       64.40       83.62     17.44 o 
  -5   7   5       20.41       -1.01     14.13 o 
  -4   7   5       13.23       39.42     15.84 o 
  -3   7   5      121.15      146.78     19.02 o 
  -2   7   5      113.21      155.66     16.42 o 
  -1   7   5        2.67        3.94     14.84 o 
   0   7   5      465.31      385.82     25.01 o 
   1   7   5      163.77      175.08     21.77 o 
   2   7   5        8.34       -9.51     18.19 o 
   3   7   5       22.82       12.78     19.71 o 
   4   7   5        0.70      -11.15     18.64 o 
   5   7   5      506.10      493.09     32.83 o 
   6   7   5       74.31       45.02     23.37 o 
   7   7   5        0.14        3.17     20.03 o 
   8   7   5        3.72      -21.72     25.58 o 
   9   7   5       32.85       53.50     31.07 o 
  10   7   5       46.14       16.04     29.96 o 
  11   7   5        2.81        7.32     68.15 o 
  12   7   5        0.16       27.57     32.45 o 
  13   7   5        3.71      -21.70     54.72 o 
 -14   8   5       43.64       61.80     40.18 o 
 -13   8   5      365.78      408.21     51.89 o 
 -12   8   5      480.45      568.41     53.04 o 
 -11   8   5        7.92       -9.10     31.47 o 
 -10   8   5      195.64      191.49     42.22 o 
  -9   8   5      768.99      692.46     50.02 o 
  -8   8   5      128.02      111.91     35.20 o 
  -7   8   5      298.50      246.07     38.34 o 
  -6   8   5      474.95      453.13     44.94 o 
  -5   8   5      163.96      159.26     25.13 o 
  -4   8   5      112.31      131.82     23.72 o 
  -3   8   5      142.66      148.30     23.92 o 
  -2   8   5       60.92       52.11     18.15 o 
  -1   8   5     1026.39      968.89     35.34 o 
   0   8   5      955.94      881.92     42.55 o 
   1   8   5      113.44      121.65     23.29 o 
   2   8   5     1021.37      963.73     40.09 o 
   3   8   5      341.26      379.81     48.23 o 
   4   8   5       12.50      -26.08     17.94 o 
   5   8   5      741.08      638.64     35.40 o 
   6   8   5      287.37      320.38     35.68 o 
   7   8   5      190.10      189.80     29.79 o 
   8   8   5      456.73      531.04     41.52 o 
   9   8   5       25.83       -6.02     26.64 o 
  10   8   5       19.52       -3.04     37.14 o 
  11   8   5       76.25       69.94     35.72 o 
 -13   9   5        3.16      -18.04     34.61 o 
 -12   9   5       75.87       49.91     76.79 o 
 -11   9   5       14.06       14.94     32.83 o 
 -10   9   5       26.77       -8.15     31.24 o 
  -9   9   5       24.03        5.19     44.80 o 
  -8   9   5       55.04       46.35     33.06 o 
  -7   9   5        3.93       -9.77     25.73 o 
  -6   9   5       19.44       14.02     32.04 o 
  -5   9   5      358.36      324.46     41.32 o 
  -4   9   5       55.26       12.29     19.78 o 
  -3   9   5      669.18      637.45     36.08 o 
  -2   9   5      150.23      179.49     26.57 o 
  -1   9   5      215.89      267.74     30.31 o 
   0   9   5       63.49       20.35     20.64 o 
   1   9   5       33.40       34.88     20.75 o 
   2   9   5        1.20        0.26     19.39 o 
   3   9   5       67.19       80.60     22.04 o 
   4   9   5       66.98       31.90     22.49 o 
   5   9   5       35.67       19.67     22.66 o 
   6   9   5        3.64        1.88     20.31 o 
   7   9   5       34.41        2.73     23.47 o 
   8   9   5      153.23      109.42     27.53 o 
   9   9   5        1.12      -27.20     54.01 o 
  10   9   5      108.28      102.53     35.17 o 
 -11  10   5       50.71       -9.40     34.67 o 
 -10  10   5      119.81      155.20     41.06 o 
  -9  10   5      366.65      343.89     48.81 o 
  -8  10   5        2.91      -25.12     29.09 o 
  -7  10   5      220.80      276.59     46.90 o 
  -6  10   5      104.97       91.21     35.05 o 
  -5  10   5       81.53       94.54     34.55 o 
  -4  10   5      548.37      468.69     55.42 o 
  -3  10   5      136.95      195.35     29.22 o 
  -2  10   5       68.74       55.94     24.64 o 
  -1  10   5      487.67      533.05     40.20 o 
   0  10   5      455.03      533.10     38.43 o 
   1  10   5       12.08       13.87     23.24 o 
   2  10   5      350.85      312.12     34.64 o 
   3  10   5      346.49      376.79     31.46 o 
   4  10   5        0.28       17.34     24.66 o 
   5  10   5      103.88       91.91     26.60 o 
   6  10   5       25.64       -2.96     24.67 o 
   7  10   5       28.55      -38.42     36.49 o 
   8  10   5       96.07       88.22     34.55 o 
  -9  11   5        4.49      -31.45     32.44 o 
  -8  11   5        2.63      -45.61     30.41 o 
  -7  11   5        6.16       35.91     69.56 o 
  -6  11   5        2.53       -7.91     29.39 o 
  -5  11   5       56.51       14.78     34.33 o 
  -4  11   5       36.24        6.02     48.90 o 
  -3  11   5      425.22      452.94     50.18 o 
  -2  11   5      315.99      343.46     36.07 o 
  -1  11   5       14.77      -30.68     26.12 o 
   0  11   5      107.93       36.74     24.48 o 
   1  11   5      213.74      245.52     33.80 o 
   2  11   5      100.02      134.31     30.00 o 
   3  11   5       89.00       82.60     27.16 o 
   4  11   5       89.78       88.81     27.67 o 
   5  11   5        0.55       -5.05     41.75 o 
   6  11   5        1.74      -13.94     45.76 o 
  -5  12   5       36.12       20.11     34.87 o 
  -4  12   5       58.41       15.16     33.57 o 
  -3  12   5       98.80       62.09     37.15 o 
  -2  12   5        1.06      -29.66     29.85 o 
  -1  12   5        3.22      -33.88     27.24 o 
   0  12   5        0.32      -22.84     32.01 o 
   1  12   5        0.15      -33.82     23.05 o 
   2  12   5       22.51       57.67     28.90 o 
 -19   0   6        8.05       87.67     56.66 o 
 -18   0   6       75.68       50.84     53.66 o 
 -17   0   6      276.66      227.77     63.62 o 
 -16   0   6       20.79       -5.90     40.27 o 
 -15   0   6     1797.49     1504.94     93.84 o 
 -14   0   6       13.86       -5.73     37.54 o 
 -13   0   6      479.00      527.70     63.18 o 
 -12   0   6     1011.87      917.94     69.17 o 
 -11   0   6     1465.13     1603.72     46.25 o 
 -10   0   6     1812.51     1667.81     89.87 o 
  -9   0   6     4931.66     4564.52     78.60 o 
  -8   0   6       20.73        0.28     13.39 o 
  -7   0   6     2223.51     1740.75     64.50 o 
  -6   0   6       84.25       25.03     11.78 o 
  -5   0   6     7031.07     6407.51    124.90 o 
  -4   0   6     5456.99     7253.90    118.07 o 
  -3   0   6      680.28      716.40     20.82 o 
  -2   0   6     1849.51     1583.60     37.65 o 
  -1   0   6      655.87      506.21     35.20 o 
   0   0   6        9.36       13.57     10.73 o 
   1   0   6      274.13      431.15     20.32 o 
   2   0   6     3522.32     3776.93     75.38 o 
   3   0   6     7285.45     6703.21    128.89 o 
   4   0   6     2291.28     2114.44     54.57 o 
   5   0   6    13694.37    12618.79    136.19 o 
   6   0   6     3235.83     2828.11    100.71 o 
   7   0   6      936.92      828.33     69.52 o 
   8   0   6      160.40      152.43     52.07 o 
   9   0   6      778.65      811.24     74.54 o 
  10   0   6       34.32       42.12     53.13 o 
  11   0   6      279.67      278.34     65.55 o 
  12   0   6      175.77      162.65     58.07 o 
  13   0   6       23.98       75.69     49.34 o 
  14   0   6       46.01       -6.17     48.02 o 
  15   0   6        5.09       -5.64     57.10 o 
 -19   1   6        0.07        1.12     33.44 o 
 -18   1   6        0.96      -50.00     33.33 o 
 -17   1   6        6.32       25.45     32.54 o 
 -16   1   6       18.82       14.56     55.55 o 
 -15   1   6       42.63       58.29     33.88 o 
 -14   1   6       15.36       28.91     30.96 o 
 -13   1   6       46.15       61.09     23.76 o 
 -12   1   6      519.53      500.76     30.95 o 
 -11   1   6       38.18       72.15     25.05 o 
 -10   1   6      339.61      318.51     19.90 o 
  -9   1   6        8.17       37.75     12.19 o 
  -8   1   6      151.55      262.71     36.09 o 
  -7   1   6      814.76      589.64     26.29 o 
  -6   1   6      446.72      435.49     19.57 o 
  -5   1   6      675.31      689.36     21.98 o 
  -4   1   6      117.03      235.57     18.27 o 
  -3   1   6      144.91       83.28      8.55 o 
  -2   1   6      388.42      276.81     11.80 o 
  -1   1   6       30.40        4.86      7.15 o 
   0   1   6       33.85        5.67      7.34 o 
   1   1   6      765.58      574.24     16.09 o 
   2   1   6      706.90      640.79     19.97 o 
   3   1   6      159.30      182.62     15.94 o 
   4   1   6      220.14      272.98     18.69 o 
   5   1   6       25.69       33.35     17.39 o 
   6   1   6      107.09      101.35     30.51 o 
   7   1   6      441.37      378.39     40.62 o 
   8   1   6       66.75       86.17     43.66 o 
   9   1   6      149.51      161.11     34.73 o 
  10   1   6       22.72       31.49     31.30 o 
  11   1   6       67.77       41.33     33.03 o 
  12   1   6       59.97       40.06     35.04 o 
  13   1   6       12.66      -13.68     38.90 o 
  14   1   6       11.68       16.76     45.64 o 
  15   1   6        0.23      -49.25     32.84 o 
 -18   2   6       78.41       43.30     37.10 o 
 -17   2   6      272.60      308.38     49.61 o 
 -16   2   6       88.96       62.77     36.91 o 
 -15   2   6      640.43      652.02     53.53 o 
 -14   2   6      163.07      150.61     27.89 o 
 -13   2   6        0.20      -21.55     19.69 o 
 -12   2   6       88.00      125.39     24.38 o 
 -11   2   6     1210.40     1237.23     40.45 o 
 -10   2   6       22.50       59.33     16.01 o 
  -9   2   6     2692.19     2464.77     62.91 o 
  -8   2   6       10.28       -3.12     14.56 o 
  -7   2   6     1818.96     2273.00    100.23 o 
  -6   2   6     4014.00     3339.59     98.84 o 
  -5   2   6      405.21      630.44     20.24 o 
  -4   2   6     1663.95     1901.21     28.36 o 
  -3   2   6    11466.01    10567.98    112.78 o 
  -2   2   6        1.47       13.06      7.49 o 
  -1   2   6     6047.69     6140.31     57.01 o 
   0   2   6     2735.85     2725.73     37.82 o 
   1   2   6     1461.85     1448.50     26.02 o 
   2   2   6       60.63       74.30     12.25 o 
   3   2   6     2280.05     2114.28     32.24 o 
   4   2   6      511.66      464.26     20.94 o 
   5   2   6     1790.87     1605.40     43.91 o 
   6   2   6       16.09       35.38     27.36 o 
   7   2   6      110.34      136.76     32.73 o 
   8   2   6        5.81        6.88     27.86 o 
   9   2   6        4.69      -12.67     29.42 o 
  10   2   6       98.57       46.07     51.46 o 
  11   2   6      492.96      483.60     50.46 o 
  12   2   6      101.98      119.86     39.90 o 
  13   2   6       81.24      102.54     38.71 o 
  14   2   6      112.68       85.08     39.06 o 
  15   2   6      102.10      191.10     47.35 o 
 -18   3   6        1.48       18.10     34.66 o 
 -17   3   6       23.25      -18.70     31.68 o 
 -16   3   6       80.51       71.15     37.48 o 
 -15   3   6       51.42       12.30     29.55 o 
 -14   3   6      187.46      205.74     35.75 o 
 -13   3   6      830.12      872.74     82.69 o 
 -12   3   6       39.73       65.66     28.31 o 
 -11   3   6      168.94      106.62     42.51 o 
 -10   3   6        2.70        5.99     22.27 o 
  -9   3   6      179.11      169.82     35.07 o 
  -8   3   6       13.03      -11.94     18.69 o 
  -7   3   6        1.55        9.92     18.39 o 
  -6   3   6      277.41      260.24     27.99 o 
  -5   3   6     1158.62     1126.47     51.04 o 
  -4   3   6      124.34      196.10     16.50 o 
  -3   3   6     1707.06     1602.32     26.70 o 
  -2   3   6     2695.27     2873.47     40.31 o 
  -1   3   6     2853.29     2623.75     47.48 o 
   0   3   6      992.78     1046.71     23.45 o 
   1   3   6     3921.56     3605.28     74.56 o 
   2   3   6       12.75       17.60     10.98 o 
   3   3   6       63.47       52.53     10.38 o 
   4   3   6       53.27       29.36     10.93 o 
   5   3   6      302.78      262.31     18.97 o 
   6   3   6       68.53       69.93     16.17 o 
   7   3   6     1129.10      981.56     34.65 o 
   8   3   6       70.55      117.74     23.62 o 
   9   3   6      819.30      783.92     35.35 o 
  10   3   6      173.79      172.46     26.96 o 
  11   3   6        9.59        2.15     21.46 o 
  12   3   6       77.34       81.37     37.48 o 
  13   3   6      170.32      145.70     41.15 o 
  14   3   6        0.11      -45.08     34.19 o 
  15   3   6       61.66       59.28     39.61 o 
 -18   4   6      104.70       52.69     61.15 o 
 -17   4   6      170.12      223.89     67.32 o 
 -16   4   6       76.67       59.71     45.69 o 
 -15   4   6      241.65      188.55     81.46 o 
 -14   4   6      174.09      244.15     39.40 o 
 -13   4   6        1.56       21.38     27.64 o 
 -12   4   6      341.38      387.24     33.51 o 
 -11   4   6      201.86      253.10     45.51 o 
 -10   4   6        1.43      -11.42     25.68 o 
  -9   4   6      911.85     1077.95     64.67 o 
  -8   4   6       94.06       69.74     24.67 o 
  -7   4   6      164.26      110.77     26.65 o 
  -6   4   6     1228.87     1253.80     23.65 o 
  -5   4   6      883.34      927.87     27.51 o 
  -4   4   6       74.57       80.76     12.60 o 
  -3   4   6      677.33      634.39     21.04 o 
  -2   4   6       89.80       86.69     11.74 o 
  -1   4   6      576.87      476.71     18.07 o 
   0   4   6      401.67      390.58     18.25 o 
   1   4   6       98.22      192.73     15.98 o 
   2   4   6        6.45      -11.65     11.52 o 
   3   4   6      404.48      405.73     15.60 o 
   4   4   6       53.05       65.04     12.58 o 
   5   4   6      927.49      863.25     40.65 o 
   6   4   6      432.36      415.42     30.14 o 
   7   4   6       44.27       46.95     23.09 o 
   8   4   6      453.59      580.05     51.83 o 
   9   4   6      341.14      260.26     40.15 o 
  10   4   6        1.50        3.09     55.29 o 
  11   4   6      638.54      707.40     74.72 o 
  12   4   6      151.64      217.35     43.64 o 
  13   4   6       16.89       37.29     33.27 o 
  14   4   6       30.03       82.13     40.39 o 
 -17   5   6        0.88      -48.91     32.61 o 
 -16   5   6        1.02       67.10     37.19 o 
 -15   5   6       80.54       98.79     35.77 o 
 -14   5   6      108.61      106.08     36.84 o 
 -13   5   6      699.80      659.75     50.07 o 
 -12   5   6        2.26      -21.05     27.38 o 
 -11   5   6      952.51      961.84     51.71 o 
 -10   5   6       62.18       34.62     26.45 o 
  -9   5   6       44.15       45.96     26.80 o 
  -8   5   6      363.46      440.85     31.81 o 
  -7   5   6     2029.42     1845.85     44.77 o 
  -6   5   6      745.71      706.67     29.47 o 
  -5   5   6     3279.55     2892.86     80.63 o 
  -4   5   6       67.86       78.97     14.50 o 
  -3   5   6      570.24      546.10     22.24 o 
  -2   5   6     2286.75     2589.18     67.36 o 
  -1   5   6     4472.46     4061.61     72.18 o 
   0   5   6      169.21      171.62     15.43 o 
   1   5   6     3982.09     3580.32     60.18 o 
   2   5   6      243.87      335.77     20.15 o 
   3   5   6      280.61      282.20     22.26 o 
   4   5   6       24.36       38.78     21.92 o 
   5   5   6      436.94      458.43     35.47 o 
   6   5   6       20.24       12.01     19.31 o 
   7   5   6      891.89      734.33     38.70 o 
   8   5   6       15.08        9.05     21.58 o 
   9   5   6      340.07      379.30     45.92 o 
  10   5   6      183.65      207.29     39.61 o 
  11   5   6       13.23      -19.08     71.28 o 
  12   5   6       13.42       57.93     34.73 o 
  13   5   6      231.54      265.05     47.50 o 
  14   5   6        2.05      -34.56     42.78 o 
 -16   6   6        1.92       29.13     35.66 o 
 -15   6   6        0.30      -45.73     30.49 o 
 -14   6   6        2.59       22.11     31.47 o 
 -13   6   6        2.01        7.28     29.83 o 
 -12   6   6       58.49       77.22     35.24 o 
 -11   6   6        0.50      -12.79     29.48 o 
 -10   6   6      202.95      265.36     38.65 o 
  -9   6   6      143.61      149.56     26.45 o 
  -8   6   6      424.71      513.78     34.73 o 
  -7   6   6      170.95      213.50     26.11 o 
  -6   6   6     1196.95     1040.79     37.14 o 
  -5   6   6      874.50      722.33     26.32 o 
  -4   6   6       38.62       50.03     15.61 o 
  -3   6   6       66.00      111.37     17.44 o 
  -2   6   6        6.94        1.58     11.70 o 
  -1   6   6       38.78       40.86     12.96 o 
   0   6   6        1.54       -6.45     12.06 o 
   1   6   6      442.97      418.35     25.81 o 
   2   6   6      158.23      217.81     23.61 o 
   3   6   6        1.46        0.50     16.19 o 
   4   6   6        0.55       -7.93     18.17 o 
   5   6   6       11.57       24.33     19.97 o 
   6   6   6      706.90      648.77     36.13 o 
   7   6   6      569.31      578.45     36.29 o 
   8   6   6        0.88        0.55     20.26 o 
   9   6   6      215.43      218.70     40.75 o 
  10   6   6       22.26       34.89     30.43 o 
  11   6   6       13.47       -8.07     30.88 o 
  12   6   6        0.22       64.59     36.43 o 
  13   6   6       10.79      109.96     51.28 o 
 -15   7   6       13.25      -22.75     48.24 o 
 -14   7   6       77.71       91.35     34.23 o 
 -13   7   6      546.33      622.55     57.57 o 
 -12   7   6        0.17       10.83     31.44 o 
 -11   7   6      631.80      589.00     48.54 o 
 -10   7   6      701.99      718.92     50.56 o 
  -9   7   6      204.23      227.90     29.12 o 
  -8   7   6      279.29      306.86     30.73 o 
  -7   7   6     2942.83     2497.74     53.46 o 
  -6   7   6        9.57        8.35     19.90 o 
  -5   7   6     1505.07     1340.95     41.75 o 
  -4   7   6        2.53      -15.89     14.13 o 
  -3   7   6      174.22      177.34     20.25 o 
  -2   7   6      333.83      397.29     26.52 o 
  -1   7   6      175.27      196.70     21.57 o 
   0   7   6      243.81      300.94     24.88 o 
   1   7   6     1651.20     1426.86     37.64 o 
   2   7   6        1.56       -5.53     16.92 o 
   3   7   6      481.15      567.60     33.58 o 
   4   7   6      632.97      586.49     34.08 o 
   5   7   6      539.70      486.28     44.28 o 
   6   7   6      200.46      250.54     40.53 o 
   7   7   6     1529.96     1437.10     81.02 o 
   8   7   6      307.74      327.63     35.08 o 
   9   7   6      139.45      114.99     33.73 o 
  10   7   6      204.71      166.04     41.36 o 
  11   7   6      115.08      124.52     39.12 o 
  12   7   6        1.83      -11.48     40.05 o 
 -14   8   6       52.48      156.21     44.75 o 
 -13   8   6       10.83      -23.97     31.96 o 
 -12   8   6       10.08       31.06     57.98 o 
 -11   8   6       14.78       21.52     34.06 o 
 -10   8   6       20.60      -11.30     31.02 o 
  -9   8   6      272.28      320.16     44.23 o 
  -8   8   6        9.84       16.75     30.79 o 
  -7   8   6        1.60      -33.57     22.38 o 
  -6   8   6       18.30        8.42     25.64 o 
  -5   8   6      194.41      192.12     34.63 o 
  -4   8   6      100.86      103.84     24.50 o 
  -3   8   6       12.98       -4.04     16.29 o 
  -2   8   6       11.73       24.27     16.91 o 
  -1   8   6        6.83       -3.26     16.87 o 
   0   8   6      182.45      178.76     23.41 o 
   1   8   6      156.65      173.22     23.10 o 
   2   8   6       44.25       28.20     20.05 o 
   3   8   6        1.29        7.86     19.32 o 
   4   8   6       47.56        9.15     22.08 o 
   5   8   6      192.87      206.95     29.36 o 
   6   8   6       10.72        3.91     21.40 o 
   7   8   6       19.16       41.09     24.18 o 
   8   8   6        1.04      -18.67     20.52 o 
   9   8   6       36.75       27.42     24.33 o 
  10   8   6       54.76       61.10     33.95 o 
  11   8   6       11.75      -42.24     33.76 o 
 -13   9   6      281.80      259.33     48.00 o 
 -12   9   6        8.60      -20.50     39.69 o 
 -11   9   6      152.68      171.27     42.25 o 
 -10   9   6      115.88      129.36     38.65 o 
  -9   9   6        9.20      -41.71     34.50 o 
  -8   9   6      174.50      171.68     40.05 o 
  -7   9   6       27.48       -1.21     32.00 o 
  -6   9   6       81.62       75.14     46.08 o 
  -5   9   6      422.86      499.39     50.38 o 
  -4   9   6      142.41      128.12     31.59 o 
  -3   9   6       75.53       75.09     23.30 o 
  -2   9   6      897.96      738.88     37.66 o 
  -1   9   6     1930.12     1529.68     47.70 o 
   0   9   6       40.05       88.47     37.22 o 
   1   9   6     1408.68     1299.23     89.15 o 
   2   9   6     1248.85     1032.87     42.56 o 
   3   9   6        6.46        1.56     22.86 o 
   4   9   6      285.36      329.86     33.49 o 
   5   9   6       43.42       39.25     23.10 o 
   6   9   6       16.07        1.51     26.21 o 
   7   9   6       72.96       70.11     26.77 o 
   8   9   6       12.62       18.56     24.26 o 
   9   9   6      139.41      132.28     30.94 o 
 -11  10   6      147.96      101.85     41.61 o 
 -10  10   6       25.52       26.52     33.33 o 
  -9  10   6       55.68       35.99     61.50 o 
  -8  10   6       12.35       16.74     30.71 o 
  -7  10   6        3.37      -25.21     28.76 o 
  -6  10   6        7.33        3.17     28.16 o 
  -5  10   6       34.26       30.02     39.52 o 
  -4  10   6       59.93       87.34     36.29 o 
  -3  10   6      443.24      514.24     52.23 o 
  -2  10   6       10.38       -5.97     28.04 o 
  -1  10   6      310.03      387.86     36.24 o 
   0  10   6       15.32       -7.10     32.76 o 
   1  10   6       16.78       21.46     18.64 o 
   2  10   6        2.21       -7.83     20.07 o 
   3  10   6      162.94      241.27     32.11 o 
   4  10   6       46.19       51.83     22.84 o 
   5  10   6       43.48       34.59     26.91 o 
   6  10   6        0.17       -5.02     36.30 o 
   7  10   6       11.97       19.05     23.12 o 
  -8  11   6      143.67      151.82     42.82 o 
  -7  11   6      199.71      166.02     48.51 o 
  -6  11   6       51.23       25.10     34.03 o 
  -5  11   6       61.70       84.54     36.57 o 
  -4  11   6      316.19      239.52     42.34 o 
  -3  11   6        4.38       32.07     49.25 o 
  -2  11   6      142.35       94.33     34.07 o 
  -1  11   6       43.88       79.43     35.20 o 
   0  11   6        8.34        4.12     25.52 o 
   1  11   6       83.90       49.47     26.18 o 
   2  11   6       27.78       20.49     24.37 o 
   3  11   6      114.27      139.96     34.90 o 
   4  11   6      231.74      266.11     35.07 o 
   5  11   6        0.39      -27.50     37.13 o 
 -18   1   7       27.42        5.51     35.94 o 
 -17   1   7        0.80       -4.31     35.04 o 
 -16   1   7      425.22      484.89    125.03 o 
 -15   1   7      466.79      635.99     61.34 o 
 -14   1   7      326.70      516.99     79.26 o 
 -13   1   7      124.61      119.97     34.33 o 
 -12   1   7      138.90      182.79     37.63 o 
 -11   1   7       29.37       45.52     20.18 o 
 -10   1   7     2143.49     2103.26     44.78 o 
  -9   1   7      612.39      585.50     26.73 o 
  -8   1   7     2221.33     2135.32     39.76 o 
  -7   1   7     1441.16     1559.95     60.38 o 
  -6   1   7      271.43      345.61     20.88 o 
  -5   1   7       98.77       96.93      9.44 o 
  -4   1   7     3868.12     3731.96     72.20 o 
  -3   1   7     2193.52     2250.06     35.90 o 
  -2   1   7     4461.28     4471.47     80.26 o 
  -1   1   7     2339.33     2118.65     63.11 o 
   0   1   7     1312.57     1240.23     21.82 o 
   1   1   7       52.28       62.79     10.16 o 
   2   1   7     1545.93     1437.95     30.21 o 
   3   1   7      509.35      471.69     21.02 o 
   4   1   7     2888.57     2636.99     39.14 o 
   5   1   7     4067.05     3727.14     63.08 o 
   6   1   7      193.99      158.17     34.16 o 
   7   1   7      864.43      803.06     51.56 o 
   8   1   7       27.87       22.28     32.56 o 
   9   1   7      107.78      166.32     38.64 o 
  10   1   7      186.63      196.70     44.02 o 
  11   1   7      285.94      334.18     46.75 o 
  12   1   7        2.52       -0.78     35.14 o 
  13   1   7      127.86      104.79     43.95 o 
  14   1   7        3.27      -29.58     36.40 o 
 -18   2   7        4.41       33.05     64.01 o 
 -17   2   7        1.86      -14.27     45.91 o 
 -16   2   7       51.68       45.10     35.53 o 
 -15   2   7       27.29        7.73     30.82 o 
 -14   2   7       10.01      -28.05     27.82 o 
 -13   2   7       80.52        5.59     39.47 o 
 -12   2   7      946.54      991.80     38.13 o 
 -11   2   7       79.95       61.39     20.93 o 
 -10   2   7       51.93       82.37     20.62 o 
  -9   2   7       96.99      113.86     20.09 o 
  -8   2   7      985.48      784.81     35.28 o 
  -7   2   7     2485.48     2517.03     44.25 o 
  -6   2   7     1017.65     1167.73     33.17 o 
  -5   2   7      680.90      718.49     22.50 o 
  -4   2   7      383.91      337.29     12.78 o 
  -3   2   7       16.43        6.91      8.45 o 
  -2   2   7      134.05      150.90     12.15 o 
  -1   2   7      414.28      387.09     13.28 o 
   0   2   7     3007.72     3061.17     33.68 o 
   1   2   7        5.38       -1.87     10.33 o 
   2   2   7     2681.66     2631.22     60.55 o 
   3   2   7     1407.61     1319.52     28.55 o 
   4   2   7       27.15       21.32     13.95 o 
   5   2   7      115.89      193.53     19.61 o 
   6   2   7       89.70      125.00     34.30 o 
   7   2   7      299.71      438.61     49.04 o 
   8   2   7        3.89      -20.15     27.37 o 
   9   2   7        6.42      -22.51     28.11 o 
  10   2   7        7.12       29.61     30.75 o 
  11   2   7        0.13      -12.95     35.16 o 
  12   2   7        1.52      -32.16     28.85 o 
  13   2   7        0.03       44.00     37.40 o 
  14   2   7       26.64      -10.53     38.50 o 
 -18   3   7       25.45       -1.14     35.14 o 
 -17   3   7        3.31      -14.41     34.78 o 
 -16   3   7      276.11      366.84     52.94 o 
 -15   3   7      130.35      142.07     41.51 o 
 -14   3   7        4.60      -20.42     27.59 o 
 -13   3   7      144.52      178.31     28.00 o 
 -12   3   7       95.28       79.86     25.06 o 
 -11   3   7        2.23       -1.93     19.46 o 
 -10   3   7      894.72      854.69     36.41 o 
  -9   3   7      389.90      481.53     29.74 o 
  -8   3   7     1914.00     2026.47     67.54 o 
  -7   3   7     1121.08     1115.92     40.00 o 
  -6   3   7        3.79        1.69     12.66 o 
  -5   3   7      963.18      917.92     24.62 o 
  -4   3   7     3408.78     3362.73     45.23 o 
  -3   3   7      958.91      868.86     19.44 o 
  -2   3   7     2068.78     1888.33     29.12 o 
  -1   3   7     3273.16     3151.26     37.58 o 
   0   3   7       12.76        0.76     10.53 o 
   1   3   7      996.91      906.52     26.73 o 
   2   3   7      456.43      421.97     21.21 o 
   3   3   7      937.02      837.27     19.14 o 
   4   3   7      551.01      492.99     18.27 o 
   5   3   7      660.01      626.80     25.92 o 
   6   3   7       12.33        7.24     19.90 o 
   7   3   7       36.43       28.33     29.19 o 
   8   3   7        2.34        5.54     32.21 o 
   9   3   7       25.79        8.26     30.40 o 
  10   3   7      232.10      235.59     42.15 o 
  11   3   7      299.00      363.48     48.81 o 
  12   3   7      113.34      107.41     43.97 o 
  13   3   7      237.15      318.84     51.35 o 
  14   3   7       32.04      -38.61     36.04 o 
 -18   4   7      163.62      147.86     44.36 o 
 -17   4   7      209.90      217.95     47.21 o 
 -16   4   7        5.06       32.64     33.43 o 
 -15   4   7       54.28        8.02     50.31 o 
 -14   4   7      273.42      349.95     52.78 o 
 -13   4   7       53.54       92.25     30.81 o 
 -12   4   7      210.70      289.22     53.84 o 
 -11   4   7       56.02       82.92     29.63 o 
 -10   4   7      146.17      213.02     34.74 o 
  -9   4   7      130.79      196.30     31.89 o 
  -8   4   7       66.70       72.37     20.50 o 
  -7   4   7       90.19      118.89     22.75 o 
  -6   4   7      904.97      848.46     33.21 o 
  -5   4   7      541.05      510.26     17.29 o 
  -4   4   7     1356.43     1165.15     29.16 o 
  -3   4   7     1784.46     1703.81     22.71 o 
  -2   4   7      747.74      685.00     21.44 o 
  -1   4   7      334.10      291.19     18.43 o 
   0   4   7     1339.24     1296.39     28.38 o 
   1   4   7     2659.91     2404.18     36.42 o 
   2   4   7       20.03       32.67     14.64 o 
   3   4   7      183.29      220.09     19.44 o 
   4   4   7       66.94       47.21     15.51 o 
   5   4   7       46.38       42.62     21.92 o 
   6   4   7       17.88       -0.20     19.92 o 
   7   4   7       11.74       12.65     21.09 o 
   8   4   7      751.04      725.96     50.02 o 
   9   4   7      575.23      576.35     49.24 o 
  10   4   7       40.39       37.04     33.87 o 
  11   4   7      258.10      213.05     45.02 o 
  12   4   7      118.51       83.93     37.58 o 
  13   4   7       36.95      104.49     42.96 o 
 -17   5   7       23.46        2.64     52.07 o 
 -16   5   7      256.25      347.33     81.68 o 
 -15   5   7       24.20       -5.66     43.39 o 
 -14   5   7       70.05       15.27     30.72 o 
 -13   5   7      200.98      248.93     55.38 o 
 -12   5   7       39.86       72.92     32.91 o 
 -11   5   7      162.92      185.77     33.77 o 
 -10   5   7      281.45      338.71     59.39 o 
  -9   5   7      210.01      290.29     32.91 o 
  -8   5   7        8.30       25.30     20.22 o 
  -7   5   7      713.17      625.57     32.60 o 
  -6   5   7      469.41      478.38     30.79 o 
  -5   5   7       58.96       62.57     19.76 o 
  -4   5   7      287.41      258.52     20.04 o 
  -3   5   7        2.54       -0.07     11.39 o 
  -2   5   7       11.23        6.26     12.13 o 
  -1   5   7        7.86       14.98     12.74 o 
   0   5   7      213.11      247.33     18.26 o 
   1   5   7      560.57      536.00     22.80 o 
   2   5   7      140.21      160.09     19.80 o 
   3   5   7       28.49       20.52     14.30 o 
   4   5   7      906.37      800.07     27.94 o 
   5   5   7     1459.67     1316.53     45.30 o 
   6   5   7      235.70      238.97     30.11 o 
   7   5   7      334.90      304.86     31.84 o 
   8   5   7      720.71      653.20     50.75 o 
   9   5   7       54.43       68.08     32.30 o 
  10   5   7       71.54       49.22     32.98 o 
  11   5   7       47.49       49.69     35.11 o 
  12   5   7        3.98      -40.33     29.51 o 
  13   5   7        4.79       -5.66     34.90 o 
 -16   6   7        3.12       42.37     34.10 o 
 -15   6   7        2.60       48.85     35.84 o 
 -14   6   7      220.65      221.79     44.63 o 
 -13   6   7      111.99       62.02     34.08 o 
 -12   6   7      822.30      748.01     70.09 o 
 -11   6   7     1347.30     1309.52     46.25 o 
 -10   6   7       28.23       43.32     23.49 o 
  -9   6   7      384.28      484.68     36.13 o 
  -8   6   7     1252.54     1151.18     41.33 o 
  -7   6   7      942.73      900.63     36.97 o 
  -6   6   7     1007.56      949.07     36.97 o 
  -5   6   7      802.94      744.01     45.34 o 
  -4   6   7      164.11      173.28     19.25 o 
  -3   6   7      182.77      244.80     18.87 o 
  -2   6   7      164.55      200.53     17.59 o 
  -1   6   7        5.52       10.75     12.56 o 
   0   6   7      969.05      918.29     31.50 o 
   1   6   7      591.31      525.40     26.75 o 
   2   6   7     1219.67     1092.18     34.83 o 
   3   6   7      881.77      760.31     32.59 o 
   4   6   7       11.52       23.15     21.94 o 
   5   6   7       63.74       60.30     23.04 o 
   6   6   7      492.48      555.34     61.19 o 
   7   6   7      132.29      155.49     28.51 o 
   8   6   7      183.05      231.63     39.71 o 
   9   6   7      507.11      489.69     49.85 o 
  10   6   7       26.49      -13.34     28.50 o 
  11   6   7       15.39       27.97     34.08 o 
  12   6   7       40.18      -26.87     30.74 o 
 -15   7   7       23.78        1.09     40.93 o 
 -14   7   7       10.69       24.69     34.32 o 
 -13   7   7        0.34       -2.25     32.35 o 
 -12   7   7        8.26       -9.55     52.38 o 
 -11   7   7        1.35       -4.68     33.32 o 
 -10   7   7       64.17       43.43     24.71 o 
  -9   7   7       77.38       95.76     24.53 o 
  -8   7   7       35.42       28.63     21.03 o 
  -7   7   7       54.24       38.77     22.06 o 
  -6   7   7       63.97       84.67     27.50 o 
  -5   7   7      436.57      535.27     36.31 o 
  -4   7   7      675.76      638.20     35.36 o 
  -3   7   7      242.15      294.02     24.34 o 
  -2   7   7       11.94       21.16     15.73 o 
  -1   7   7      374.31      398.76     34.53 o 
   0   7   7      543.00      451.60     26.61 o 
   1   7   7       25.17       19.30     17.48 o 
   2   7   7      122.28      149.33     22.32 o 
   3   7   7      165.63      176.77     26.43 o 
   4   7   7       16.91       -8.54     19.87 o 
   5   7   7       90.87       78.79     23.58 o 
   6   7   7        1.80      -21.49     22.86 o 
   7   7   7        6.07        0.59     21.07 o 
   8   7   7        0.36      -21.27     20.99 o 
   9   7   7       32.08      -27.26     80.58 o 
  10   7   7       18.08        3.16     31.19 o 
  11   7   7        7.76      -25.17     47.89 o 
 -14   8   7      209.55      162.17     45.25 o 
 -13   8   7       63.36       92.59     45.60 o 
 -12   8   7      460.39      463.35     53.73 o 
 -11   8   7      626.29      593.76     57.59 o 
 -10   8   7        5.79      -31.26     28.66 o 
  -9   8   7      501.31      468.89     97.01 o 
  -8   8   7      507.78      556.78     58.90 o 
  -7   8   7       37.64       21.92     30.29 o 
  -6   8   7      339.54      357.64     55.77 o 
  -5   8   7       98.58      113.88     23.72 o 
  -4   8   7      369.68      396.35     33.50 o 
  -3   8   7      122.97      140.87     26.87 o 
  -2   8   7       15.43       17.42     16.62 o 
  -1   8   7        0.84        2.23     15.66 o 
   0   8   7      878.97      818.25     32.26 o 
   1   8   7     1068.66      935.91     33.98 o 
   2   8   7       41.48       69.18     23.02 o 
   3   8   7     1097.45      953.56     49.50 o 
   4   8   7      561.16      493.01     34.27 o 
   5   8   7        4.33      -27.86     18.57 o 
   6   8   7      337.41      315.58     34.36 o 
   7   8   7      111.09      145.88     29.17 o 
   8   8   7      188.08      165.80     34.99 o 
   9   8   7      170.43      188.76     34.35 o 
  10   8   7        6.96      -29.97     30.90 o 
 -12   9   7        3.23       14.10     34.67 o 
 -11   9   7       24.43      -14.70     37.33 o 
 -10   9   7       58.05       77.26     37.54 o 
  -9   9   7       74.31       59.31     35.08 o 
  -8   9   7       72.65       62.75     32.29 o 
  -7   9   7       76.10       78.48     34.24 o 
  -6   9   7        4.90       18.05     28.30 o 
  -5   9   7       10.59       19.19     29.49 o 
  -4   9   7       93.67      118.16     49.69 o 
  -3   9   7        9.74       11.28     45.91 o 
  -2   9   7      364.79      422.26     51.24 o 
  -1   9   7       91.11      102.34     28.15 o 
   0   9   7      123.88      139.14     22.53 o 
   1   9   7        2.29      -29.94     19.96 o 
   2   9   7        0.15      -24.30     18.79 o 
   3   9   7      183.63      217.54     34.43 o 
   4   9   7        0.92      -35.29     23.53 o 
   5   9   7      127.37      148.68     28.97 o 
   6   9   7        0.39      -19.33     21.64 o 
   7   9   7        0.78      -19.57     23.93 o 
   8   9   7        4.35        8.32     25.62 o 
 -10  10   7        9.28      -34.87     30.51 o 
  -9  10   7      226.33      281.29     77.58 o 
  -8  10   7      276.92      249.85     43.97 o 
  -7  10   7        5.60      -14.57     29.93 o 
  -6  10   7      439.35      365.74     47.52 o 
  -5  10   7      366.85      379.43     55.25 o 
  -4  10   7       23.30       24.89     30.49 o 
  -3  10   7      707.91      642.68     56.36 o 
  -2  10   7      348.98      360.87     46.50 o 
  -1  10   7        2.04       -1.93     28.82 o 
   0  10   7      248.23      267.14     31.96 o 
   1  10   7      188.64      220.43     32.30 o 
   2  10   7        0.18       -3.03     43.12 o 
   3  10   7       89.31       79.20     25.54 o 
   4  10   7       20.22       37.29     25.68 o 
   5  10   7       48.31       49.30     24.69 o 
   6  10   7       56.70       55.71     28.56 o 
  -7  11   7       28.61      -20.79     35.18 o 
  -6  11   7       10.77      -31.46     44.85 o 
  -5  11   7       34.33      -28.53     27.61 o 
  -4  11   7      286.77      267.80     47.41 o 
  -3  11   7      147.19      137.52     48.51 o 
  -2  11   7      268.65      341.41     47.49 o 
  -1  11   7      343.14      293.46     46.89 o 
   0  11   7        0.20      -19.42     29.29 o 
   1  11   7       10.52        8.91     37.07 o 
   2  11   7       19.82       -2.72     26.59 o 
   3  11   7        9.82      -32.58     21.72 o 
 -18   0   8       19.47      -34.98     50.84 o 
 -17   0   8       86.98       82.56     54.72 o 
 -16   0   8      335.97      255.43     64.06 o 
 -15   0   8       46.13        1.41     44.67 o 
 -14   0   8     1758.11     1858.53    103.35 o 
 -13   0   8      120.51       71.81     45.29 o 
 -12   0   8       10.87       23.44     40.53 o 
 -11   0   8     1257.51     1200.34     72.25 o 
 -10   0   8     3037.00     2903.00    103.62 o 
  -9   0   8        8.62       14.71     29.52 o 
  -8   0   8     1066.03      979.03     30.69 o 
  -7   0   8        1.17        4.40     14.00 o 
  -6   0   8       71.42       39.77     15.09 o 
  -5   0   8      508.16      335.05     19.88 o 
  -4   0   8     1330.36     1090.80     27.94 o 
  -3   0   8       22.00        1.40     11.84 o 
  -2   0   8     4424.00     4468.83    102.85 o 
  -1   0   8      577.06      657.95     27.13 o 
   0   0   8     7190.22     6336.81    101.54 o 
   1   0   8     1575.92     1581.88    121.64 o 
   2   0   8        2.43      -12.12     14.94 o 
   3   0   8     2083.95     2051.39     42.71 o 
   4   0   8     3476.11     3221.98     91.15 o 
   5   0   8       68.16      132.26     32.64 o 
   6   0   8     1268.84     1437.27     90.05 o 
   7   0   8      494.63      506.02     71.72 o 
   8   0   8      137.90      168.29     63.79 o 
   9   0   8        1.58      -48.02     43.35 o 
  10   0   8      227.06      295.88     72.60 o 
  11   0   8        0.65       42.91     48.11 o 
  12   0   8      236.79      205.30     66.61 o 
  13   0   8       11.42      -67.54     45.02 o 
  14   0   8       82.58       99.13     60.27 o 
 -18   1   8        3.13      -10.06     45.33 o 
 -17   1   8        6.21      -42.93     28.62 o 
 -16   1   8       28.37       39.85     36.40 o 
 -15   1   8       44.39       31.25     33.04 o 
 -14   1   8       24.87        9.52     28.65 o 
 -13   1   8       33.00       52.92     32.49 o 
 -12   1   8        7.55        9.98     37.09 o 
 -11   1   8       16.72       18.50     25.65 o 
 -10   1   8        0.84      -20.25     23.61 o 
  -9   1   8      897.10      828.46     31.10 o 
  -8   1   8      904.31     1015.04     31.38 o 
  -7   1   8        6.49        5.55     14.07 o 
  -6   1   8     2733.23     2492.88     48.87 o 
  -5   1   8     1171.00     1187.30     19.79 o 
  -4   1   8      270.41      299.14     15.92 o 
  -3   1   8        0.05        6.44      8.66 o 
  -2   1   8      464.69      526.10     17.19 o 
  -1   1   8        1.63        8.84      9.51 o 
   0   1   8      377.30      321.36     16.96 o 
   1   1   8      805.43      885.52     20.40 o 
   2   1   8      485.69      371.59     17.12 o 
   3   1   8        0.12       -5.88     13.13 o 
   4   1   8      302.35      369.80     23.51 o 
   5   1   8       69.12       98.80     22.50 o 
   6   1   8       23.40       16.46     30.59 o 
   7   1   8      172.92      302.30     45.56 o 
   8   1   8        8.56        2.84     32.48 o 
   9   1   8       34.00       40.75     34.91 o 
  10   1   8       20.64      -37.40     31.79 o 
  11   1   8       19.63      -44.13     31.58 o 
  12   1   8        3.38      -44.92     29.95 o 
  13   1   8        2.70      -10.11     39.78 o 
 -18   2   8        4.83       11.63     50.75 o 
 -17   2   8      113.03       98.35     39.09 o 
 -16   2   8      289.35      377.59     49.14 o 
 -15   2   8        8.05      -18.42     30.04 o 
 -14   2   8      315.22      235.18     48.95 o 
 -13   2   8       47.33       50.73     29.04 o 
 -12   2   8       22.36       61.78     30.85 o 
 -11   2   8      145.75      190.68     24.11 o 
 -10   2   8      941.54      967.80     40.07 o 
  -9   2   8      203.71      210.83     23.86 o 
  -8   2   8     2871.78     2621.40     89.14 o 
  -7   2   8       45.07       90.49     16.72 o 
  -6   2   8     1509.62     1538.69     31.26 o 
  -5   2   8     3157.50     2662.98     37.64 o 
  -4   2   8     2749.85     2900.02     28.95 o 
  -3   2   8        2.42        1.41      9.44 o 
  -2   2   8     4287.36     4052.42     69.02 o 
  -1   2   8      443.93      434.13     15.41 o 
   0   2   8      376.96      295.19     14.52 o 
   1   2   8      160.75      181.73     17.18 o 
   2   2   8       52.00       55.49     14.77 o 
   3   2   8       71.06       61.35     15.78 o 
   4   2   8      669.02      667.16     26.08 o 
   5   2   8      152.08      209.80     21.17 o 
   6   2   8     1603.35     1460.89     60.65 o 
   7   2   8       49.49       75.65     50.71 o 
   8   2   8      279.89      270.25     42.68 o 
   9   2   8      228.54      273.79     46.41 o 
  10   2   8       70.08       85.03     37.26 o 
  11   2   8       26.69       23.73     33.67 o 
  12   2   8      245.37      346.49     52.33 o 
  13   2   8       48.47       59.97     41.23 o 
 -18   3   8      198.91      281.88     51.68 o 
 -17   3   8       47.08       79.79     38.55 o 
 -16   3   8        4.71        8.13     31.42 o 
 -15   3   8        3.97      -42.29     28.19 o 
 -14   3   8       85.13      107.42     35.03 o 
 -13   3   8       15.00       -2.22     29.34 o 
 -12   3   8      131.75      195.82     27.18 o 
 -11   3   8      182.43      249.46     28.14 o 
 -10   3   8      407.64      427.40     44.41 o 
  -9   3   8        2.07       24.16     18.92 o 
  -8   3   8        0.04        5.23     16.89 o 
  -7   3   8      223.99      244.43     21.10 o 
  -6   3   8     1359.75     1276.48     40.87 o 
  -5   3   8        0.10       -1.67     12.74 o 
  -4   3   8     2793.35     2572.42     44.76 o 
  -3   3   8       88.34       96.43     11.35 o 
  -2   3   8     1020.08      940.87     24.63 o 
  -1   3   8       79.21      115.85     15.26 o 
   0   3   8      637.56      530.09     23.06 o 
   1   3   8        8.34        2.29     12.38 o 
   2   3   8      754.26      691.02     24.56 o 
   3   3   8      440.19      467.49     24.19 o 
   4   3   8       46.97       44.11     17.00 o 
   5   3   8       10.52        6.10     16.01 o 
   6   3   8       38.12       61.54     24.00 o 
   7   3   8      153.84      306.18     45.50 o 
   8   3   8      405.30      463.85     62.47 o 
   9   3   8      129.31      143.54     71.37 o 
  10   3   8      155.98      124.37     39.24 o 
  11   3   8      191.76      198.34     43.74 o 
  12   3   8        0.28      -11.34     31.63 o 
  13   3   8       20.77      -48.40     32.27 o 
 -17   4   8      162.52      219.29     47.20 o 
 -16   4   8      242.88      261.11     86.88 o 
 -15   4   8       13.67       19.81     32.51 o 
 -14   4   8      211.48      184.94     39.84 o 
 -13   4   8       99.74      192.03     31.15 o 
 -12   4   8       94.54      165.01     27.79 o 
 -11   4   8      158.50      122.03     25.09 o 
 -10   4   8       10.37       20.46     20.60 o 
  -9   4   8      180.77      167.46     22.55 o 
  -8   4   8      463.65      524.31     26.08 o 
  -7   4   8        1.42       15.13     15.32 o 
  -6   4   8      609.16      508.67     23.64 o 
  -5   4   8     1222.36     1165.15     28.54 o 
  -4   4   8      552.05      501.34     20.53 o 
  -3   4   8       72.07       26.27     13.05 o 
  -2   4   8      276.30      266.02     18.41 o 
  -1   4   8       52.48       59.71     14.26 o 
   0   4   8      572.07      497.67     22.75 o 
   1   4   8      142.18      162.94     17.56 o 
   2   4   8      178.93      194.56     19.67 o 
   3   4   8      334.33      291.44     22.08 o 
   4   4   8      837.62      815.35     28.73 o 
   5   4   8        5.42       15.01     19.16 o 
   6   4   8      753.07      648.91     37.06 o 
   7   4   8      745.96      681.55     38.34 o 
   8   4   8        7.31       -1.79     30.17 o 
   9   4   8      126.25      145.41     38.55 o 
  10   4   8      184.92      205.64     45.15 o 
  11   4   8        1.31        1.29     38.06 o 
  12   4   8       69.22       94.72     52.73 o 
 -17   5   8        1.78        0.59     55.55 o 
 -16   5   8       30.83       77.19     58.46 o 
 -15   5   8        6.46      -10.11     31.29 o 
 -14   5   8       14.98        2.31     29.96 o 
 -13   5   8      106.72      104.97     35.40 o 
 -12   5   8      878.44      769.08    111.64 o 
 -11   5   8       15.11      -33.44     25.63 o 
 -10   5   8     1284.91     1322.15     73.51 o 
  -9   5   8      177.19      145.05     26.03 o 
  -8   5   8      176.51      229.51     27.66 o 
  -7   5   8      164.69      276.08     24.05 o 
  -6   5   8     2350.87     2006.45     49.06 o 
  -5   5   8       21.34       37.12     19.14 o 
  -4   5   8     2441.78     2095.68     51.91 o 
  -3   5   8      169.00      211.57     18.39 o 
  -2   5   8      360.99      390.52     27.72 o 
  -1   5   8      474.00      516.92     26.48 o 
   0   5   8     1252.86     1137.60     50.06 o 
   1   5   8       22.50       33.67     15.02 o 
   2   5   8     2021.83     1893.21     36.86 o 
   3   5   8      127.37      128.63     19.43 o 
   4   5   8      211.80      211.41     21.48 o 
   5   5   8        2.81       17.85     21.26 o 
   6   5   8        6.12       -0.69     19.64 o 
   7   5   8       13.43       37.81     23.62 o 
   8   5   8      315.04      333.71     35.87 o 
   9   5   8       39.92       69.74     34.93 o 
  10   5   8      257.42      305.93     61.37 o 
  11   5   8      136.06      152.94     43.05 o 
  12   5   8        3.77      -24.10     33.79 o 
 -16   6   8        0.32       65.82     51.46 o 
 -15   6   8       60.01       30.67     37.53 o 
 -14   6   8      159.51      130.91     82.52 o 
 -13   6   8       76.31       91.05     40.62 o 
 -12   6   8       29.05       23.31     24.30 o 
 -11   6   8      357.29      518.02     40.78 o 
 -10   6   8       48.03       24.82     22.42 o 
  -9   6   8        0.08      -29.06     19.37 o 
  -8   6   8        0.32      -12.36     19.94 o 
  -7   6   8       19.91       -4.72     19.61 o 
  -6   6   8       78.92       94.83     23.02 o 
  -5   6   8      154.54      129.22     24.66 o 
  -4   6   8       20.67       13.52     15.85 o 
  -3   6   8      309.46      356.94     26.11 o 
  -2   6   8       31.99       36.46     14.85 o 
  -1   6   8        0.48       12.13     14.01 o 
   0   6   8      183.74      251.70     24.92 o 
   1   6   8      321.87      374.37     27.60 o 
   2   6   8        5.43        7.92     17.17 o 
   3   6   8      141.20      179.71     23.88 o 
   4   6   8       49.36       42.72     20.01 o 
   5   6   8       30.08       26.73     22.80 o 
   6   6   8        0.88      -27.97     18.65 o 
   7   6   8       62.25       25.55     35.78 o 
   8   6   8       11.98      -17.24     21.17 o 
   9   6   8       10.41      -47.43     36.04 o 
  10   6   8        1.56       19.55     40.66 o 
  11   6   8       23.72       10.07     38.07 o 
 -15   7   8       17.66      -13.96     36.39 o 
 -14   7   8       14.12       15.99     52.82 o 
 -13   7   8      104.68       56.47     35.47 o 
 -12   7   8      682.40      696.80     53.38 o 
 -11   7   8        5.04       11.72     24.41 o 
 -10   7   8     1047.44      842.84     42.18 o 
  -9   7   8      467.35      486.49     35.96 o 
  -8   7   8       15.66      -28.13     18.76 o 
  -7   7   8      204.64      207.53     27.98 o 
  -6   7   8      880.13      805.32     38.01 o 
  -5   7   8      111.14      117.94     25.83 o 
  -4   7   8      690.34      644.04     35.54 o 
  -3   7   8      156.59      178.73     26.34 o 
  -2   7   8      412.77      414.68     27.06 o 
  -1   7   8      303.15      337.05     26.02 o 
   0   7   8      354.90      423.98     29.49 o 
   1   7   8      110.62      133.29     22.20 o 
   2   7   8     2894.73     2426.72     50.74 o 
   3   7   8      810.85      683.40     32.32 o 
   4   7   8      154.05      169.12     28.38 o 
   5   7   8      875.94      805.77     41.33 o 
   6   7   8      460.27      480.84     40.51 o 
   7   7   8       21.91      -24.16     25.69 o 
   8   7   8      313.32      328.70     37.05 o 
   9   7   8       14.10       -7.96     51.28 o 
  10   7   8       62.72       11.24     35.00 o 
 -13   8   8        1.72       24.59     36.06 o 
 -12   8   8       11.47      -27.23     35.38 o 
 -11   8   8       34.69        2.95     37.34 o 
 -10   8   8       75.53       58.66     33.81 o 
  -9   8   8        3.97       19.54     31.57 o 
  -8   8   8       55.90       23.71     47.14 o 
  -7   8   8        1.36       42.31     37.09 o 
  -6   8   8       99.05       50.26     22.67 o 
  -5   8   8      548.67      495.23     33.85 o 
  -4   8   8       25.93       14.15     21.10 o 
  -3   8   8      284.41      315.20     31.69 o 
  -2   8   8       50.56       60.08     22.99 o 
  -1   8   8        3.63      -23.26     15.51 o 
   0   8   8       87.21      101.83     21.60 o 
   1   8   8        3.06        8.34     19.34 o 
   2   8   8       16.55       12.98     17.79 o 
   3   8   8        0.47       -1.21     20.45 o 
   4   8   8      242.41      236.28     31.58 o 
   5   8   8       12.52       15.36     23.39 o 
   6   8   8       37.23       -2.19     22.50 o 
   7   8   8        6.83       17.43     24.92 o 
   8   8   8        0.51      -30.79     22.75 o 
   9   8   8       16.38        7.29     25.29 o 
 -12   9   8       98.35       89.98     61.63 o 
 -11   9   8       32.57       59.59     36.75 o 
 -10   9   8      407.65      456.97     53.12 o 
  -9   9   8       98.69       99.72     56.04 o 
  -8   9   8      135.98      130.35     42.28 o 
  -7   9   8      593.45      560.48     50.56 o 
  -6   9   8      326.51      355.01     47.63 o 
  -5   9   8        8.71      -20.74     27.84 o 
  -4   9   8      685.67      663.77     50.87 o 
  -3   9   8      581.50      604.49     80.75 o 
  -2   9   8        7.13       21.70     27.90 o 
  -1   9   8      328.02      407.46     37.60 o 
   0   9   8      649.83      613.23     31.40 o 
   1   9   8        3.62      -13.00     23.00 o 
   2   9   8      248.01      263.82     34.31 o 
   3   9   8       37.25       -0.14     21.52 o 
   4   9   8      115.95       76.58     26.77 o 
   5   9   8       45.89        9.65     34.71 o 
   6   9   8       15.28      -10.52     28.09 o 
   7   9   8      140.18       74.03     35.18 o 
 -10  10   8       33.75      -51.19     34.12 o 
  -9  10   8        5.84       -9.02     33.15 o 
  -8  10   8       54.04       13.46     33.70 o 
  -7  10   8        0.21      -40.89     27.26 o 
  -6  10   8       38.81       43.17     35.78 o 
  -5  10   8       28.79        8.79     31.80 o 
  -4  10   8       27.09      -19.08     74.67 o 
  -3  10   8       46.75       68.77     33.20 o 
  -2  10   8      504.25      505.26     51.18 o 
  -1  10   8       11.04       -7.29     27.52 o 
   0  10   8      155.29      150.81     40.93 o 
   1  10   8       22.19        6.45     27.93 o 
   2  10   8        6.44        2.07     32.87 o 
   3  10   8        5.05      -23.69     22.49 o 
   4  10   8       10.85      -24.33     22.24 o 
   5  10   8        0.86      -32.88     21.92 o 
  -6  11   8       38.20        8.23     34.36 o 
  -5  11   8        0.23        1.09     30.52 o 
  -4  11   8       60.51       22.40     34.71 o 
  -3  11   8       63.04        7.81     55.73 o 
  -2  11   8       50.20       -5.62     34.83 o 
  -1  11   8      266.83      267.54     43.62 o 
   0  11   8       21.44        6.15     32.89 o 
   1  11   8       99.36       77.84     33.97 o 
 -18   1   9       36.14       43.87     40.44 o 
 -17   1   9        5.87        9.86     42.91 o 
 -16   1   9        4.03      -17.01     31.83 o 
 -15   1   9      468.76      439.03     67.54 o 
 -14   1   9      402.68      363.34     45.67 o 
 -13   1   9      251.33      316.83     43.57 o 
 -12   1   9      452.62      493.16    102.12 o 
 -11   1   9      390.30      483.47     45.04 o 
 -10   1   9       10.89       15.76     25.82 o 
  -9   1   9     2831.24     2367.35     61.74 o 
  -8   1   9     1100.71     1003.43     31.59 o 
  -7   1   9     3694.23     3473.58     80.22 o 
  -6   1   9     3780.65     3670.51    111.96 o 
  -5   1   9      252.77      243.61     16.70 o 
  -4   1   9      783.89      741.63     19.85 o 
  -3   1   9      962.90      938.82     20.91 o 
  -2   1   9      641.10      639.38     18.86 o 
  -1   1   9     1967.12     1919.99     28.49 o 
   0   1   9     1789.25     1516.42     26.46 o 
   1   1   9        0.14        7.46     10.81 o 
   2   1   9      676.33      626.04     20.81 o 
   3   1   9      698.24      683.97     26.33 o 
   4   1   9      111.90       96.55     18.36 o 
   5   1   9      784.69      660.48     32.96 o 
   6   1   9     1653.27     1530.87     44.47 o 
   7   1   9        4.11       24.71     30.58 o 
   8   1   9      219.99      271.01     44.20 o 
   9   1   9      105.60      133.61     39.58 o 
  10   1   9        1.78      -41.15     31.33 o 
  11   1   9       80.64      170.91     45.34 o 
  12   1   9       58.95      -43.69     38.90 o 
  13   1   9       33.71       90.95     53.57 o 
 -18   2   9        2.42      -52.13     37.67 o 
 -17   2   9       80.36       93.20     38.81 o 
 -16   2   9       60.01       61.75     37.18 o 
 -15   2   9        0.05      -20.82     33.32 o 
 -14   2   9        2.54      -13.64     27.07 o 
 -13   2   9      242.31      300.86     42.99 o 
 -12   2   9       50.29       51.63     29.24 o 
 -11   2   9      162.20      197.79     34.71 o 
 -10   2   9       55.80       70.50     27.96 o 
  -9   2   9       40.46       84.98     19.42 o 
  -8   2   9       13.36        2.23     15.41 o 
  -7   2   9      172.21      217.05     20.83 o 
  -6   2   9      787.46      744.74     25.43 o 
  -5   2   9       68.60       80.42     13.95 o 
  -4   2   9     1062.26     1075.11     24.75 o 
  -3   2   9      811.17      823.67     27.14 o 
  -2   2   9      895.11      880.31     21.60 o 
  -1   2   9       29.07       22.51     13.29 o 
   0   2   9      431.91      456.00     22.29 o 
   1   2   9      922.37      895.71     28.21 o 
   2   2   9      168.23      173.98     20.19 o 
   3   2   9      169.07      183.02     20.46 o 
   4   2   9      367.00      504.77     27.12 o 
   5   2   9        0.38        3.42     15.83 o 
   6   2   9      155.55      170.16     32.02 o 
   7   2   9       10.62       29.81     30.37 o 
   8   2   9      132.27      147.88     40.47 o 
   9   2   9       11.32      -11.91     39.52 o 
  10   2   9       64.47       85.32     67.32 o 
  11   2   9       18.60       -0.03     43.39 o 
  12   2   9       48.90       30.90     42.24 o 
 -17   3   9       43.96      -14.74     35.68 o 
 -16   3   9        1.34      -15.34     34.06 o 
 -15   3   9      246.69      272.66     77.49 o 
 -14   3   9      159.90      134.95     37.17 o 
 -13   3   9       56.16       26.31     35.73 o 
 -12   3   9      244.06      274.00     40.67 o 
 -11   3   9        2.08      -22.88     23.70 o 
 -10   3   9      114.44       90.11     22.22 o 
  -9   3   9      637.77      624.90     28.14 o 
  -8   3   9       50.71       70.53     18.02 o 
  -7   3   9     1998.73     1828.15     45.34 o 
  -6   3   9     1956.02     1750.57     42.83 o 
  -5   3   9      299.86      358.69     19.98 o 
  -4   3   9      314.40      406.07     30.41 o 
  -3   3   9     2679.03     2529.74     52.48 o 
  -2   3   9     2078.64     1922.04     34.07 o 
  -1   3   9      151.95      163.07     18.40 o 
   0   3   9     2028.53     1990.22     48.94 o 
   1   3   9        2.39       -9.92     13.99 o 
   2   3   9      279.64      288.01     23.59 o 
   3   3   9        1.14       -6.69     15.21 o 
   4   3   9      182.74      178.68     21.29 o 
   5   3   9      803.70      802.35     30.12 o 
   6   3   9      193.24      244.22     31.84 o 
   7   3   9      132.03      133.92     37.39 o 
   8   3   9      364.00      456.49     51.66 o 
   9   3   9       56.66       19.41     33.92 o 
  10   3   9        1.08       -5.30     34.76 o 
  11   3   9      137.25      132.53     44.77 o 
  12   3   9      120.14      143.27     44.90 o 
 -17   4   9       86.20       83.04     41.88 o 
 -16   4   9      159.58      113.88     42.52 o 
 -15   4   9        5.16       -6.53     31.76 o 
 -14   4   9        0.90      -26.89     36.39 o 
 -13   4   9       86.55       85.15     32.18 o 
 -12   4   9        0.22       22.69     21.57 o 
 -11   4   9      674.60      695.31     71.45 o 
 -10   4   9       65.24       62.35     19.54 o 
  -9   4   9      525.56      549.65     28.13 o 
  -8   4   9      254.59      307.59     26.78 o 
  -7   4   9      878.91      787.70     36.12 o 
  -6   4   9      521.38      502.69     32.79 o 
  -5   4   9     1798.53     1629.99     38.65 o 
  -4   4   9     2053.82     1844.45     46.43 o 
  -3   4   9      262.38      280.63     20.03 o 
  -2   4   9      397.03      383.60     22.58 o 
  -1   4   9        1.01        0.41     13.99 o 
   0   4   9      117.37      122.41     18.20 o 
   1   4   9       87.90       83.19     17.23 o 
   2   4   9      386.84      401.95     24.73 o 
   3   4   9      422.57      535.18     29.17 o 
   4   4   9      370.50      449.57     27.64 o 
   5   4   9       26.04        3.43     16.74 o 
   6   4   9       92.39      102.06     26.73 o 
   7   4   9      285.87      283.61     34.36 o 
   8   4   9      123.29      136.94     36.70 o 
   9   4   9      295.44      357.38     52.29 o 
  10   4   9      401.90      429.12     53.15 o 
  11   4   9        0.08       31.64     38.70 o 
 -16   5   9       82.17       80.54     39.61 o 
 -15   5   9      342.69      427.56     56.57 o 
 -14   5   9       45.58       49.88     33.02 o 
 -13   5   9      116.62      101.45     30.43 o 
 -12   5   9      279.21      335.04     34.06 o 
 -11   5   9       56.67       49.79     20.60 o 
 -10   5   9        9.01       15.28     22.20 o 
  -9   5   9        1.44        5.56     20.17 o 
  -8   5   9        0.89      -28.73     19.15 o 
  -7   5   9        3.46      -26.97     17.98 o 
  -6   5   9        0.88       -0.58     19.02 o 
  -5   5   9       27.89       21.70     17.14 o 
  -4   5   9      250.84      280.74     24.87 o 
  -3   5   9      145.20      180.56     22.14 o 
  -2   5   9      160.57      175.39     18.63 o 
  -1   5   9      452.29      461.93     24.89 o 
   0   5   9      522.29      518.27     28.57 o 
   1   5   9        9.54       -3.91     15.14 o 
   2   5   9      281.79      348.22     24.93 o 
   3   5   9      436.35      456.77     26.40 o 
   4   5   9       83.44       93.48     21.34 o 
   5   5   9      189.30      210.79     29.67 o 
   6   5   9      376.59      399.69     57.49 o 
   7   5   9       52.49       63.91     26.59 o 
   8   5   9       12.32       38.82     34.93 o 
   9   5   9        1.23      -18.14     31.66 o 
  10   5   9        0.02      -35.92     36.21 o 
  11   5   9        4.56      -31.18     35.64 o 
 -15   6   9        0.90       51.63     54.63 o 
 -14   6   9       29.43       30.75     56.48 o 
 -13   6   9      237.75      274.07     35.42 o 
 -12   6   9      111.25      110.93     30.42 o 
 -11   6   9      769.59      722.46     40.89 o 
 -10   6   9      582.17      623.41     41.51 o 
  -9   6   9       55.16       61.51     23.59 o 
  -8   6   9       54.70       13.59     22.26 o 
  -7   6   9      393.88      423.65     35.02 o 
  -6   6   9      869.84      831.07     51.38 o 
  -5   6   9      347.06      389.44     28.15 o 
  -4   6   9      289.27      287.11     25.69 o 
  -3   6   9      266.54      336.02     26.62 o 
  -2   6   9      371.31      440.72     29.17 o 
  -1   6   9        3.35      -20.11     16.45 o 
   0   6   9      143.86      208.85     24.27 o 
   1   6   9     1450.28     1281.64     41.02 o 
   2   6   9      699.07      683.71     31.92 o 
   3   6   9     1115.19     1066.47     37.78 o 
   4   6   9     1045.06      882.94     36.56 o 
   5   6   9       45.59       37.27     25.09 o 
   6   6   9       81.72       76.10     26.21 o 
   7   6   9      159.88      175.03     30.06 o 
   8   6   9       59.34       54.01     35.87 o 
   9   6   9       84.83      101.76     38.48 o 
  10   6   9       67.11      100.42     39.89 o 
 -14   7   9       11.09        7.53     37.10 o 
 -13   7   9        0.81      -25.99     35.60 o 
 -12   7   9        1.32      -18.86     28.02 o 
 -11   7   9        0.07      -30.80     21.98 o 
 -10   7   9        8.60       15.87     24.53 o 
  -9   7   9       21.89      -13.68     36.41 o 
  -8   7   9       20.99        6.11     21.98 o 
  -7   7   9      118.96      156.03     28.20 o 
  -6   7   9        9.35       14.36     22.16 o 
  -5   7   9      236.31      221.53     30.37 o 
  -4   7   9       19.43       25.38     21.18 o 
  -3   7   9      274.52      284.20     31.57 o 
  -2   7   9       31.74       49.89     23.21 o 
  -1   7   9       40.47       45.69     23.43 o 
   0   7   9        0.36       -2.44     18.63 o 
   1   7   9       23.31       21.94     18.77 o 
   2   7   9        1.39      -18.92     18.24 o 
   3   7   9       37.65       11.71     19.80 o 
   4   7   9      197.32      169.57     29.40 o 
   5   7   9        2.47       -3.76     22.61 o 
   6   7   9       67.39       48.32     26.50 o 
   7   7   9       28.81       30.98     27.84 o 
   8   7   9        1.30      -34.54     23.03 o 
   9   7   9        4.89       14.09     33.26 o 
 -13   8   9      156.56      153.04     43.39 o 
 -12   8   9       30.83       74.05     38.61 o 
 -11   8   9      294.37      266.62     85.51 o 
 -10   8   9      236.51      211.04     46.52 o 
  -9   8   9      162.70      169.65     40.25 o 
  -8   8   9      420.73      457.37     53.66 o 
  -7   8   9      104.78      100.00     28.31 o 
  -6   8   9       57.53       15.51     35.76 o 
  -5   8   9      464.59      548.77     38.82 o 
  -4   8   9      116.19      157.46     27.66 o 
  -3   8   9      270.96      328.07     57.70 o 
  -2   8   9      237.99      249.94     31.08 o 
  -1   8   9      151.63      168.22     30.12 o 
   0   8   9        6.78      -21.51     20.37 o 
   1   8   9      509.71      482.67     33.05 o 
   2   8   9      415.93      380.53     30.62 o 
   3   8   9       40.38       71.40     24.08 o 
   4   8   9      337.32      338.20     35.74 o 
   5   8   9        7.33      -29.31     21.02 o 
   6   8   9       51.20       33.25     26.65 o 
   7   8   9       76.93       72.85     28.33 o 
 -11   9   9        0.25       18.86     59.83 o 
 -10   9   9       13.16      -13.85     72.82 o 
  -9   9   9       30.23      -27.40     31.64 o 
  -8   9   9       65.59       53.07     84.81 o 
  -7   9   9       28.01       27.25     32.58 o 
  -6   9   9       57.14       67.91     35.31 o 
  -5   9   9        0.72       -8.77     26.97 o 
  -4   9   9        0.25        9.99     26.78 o 
  -3   9   9       60.40      112.08     35.71 o 
  -2   9   9       98.60       87.35     27.57 o 
  -1   9   9      134.87      149.21     46.64 o 
   0   9   9      220.74      241.66     32.69 o 
   1   9   9       20.49       32.93     23.55 o 
   2   9   9       41.11       -1.08     22.61 o 
   3   9   9        1.17      -29.63     20.25 o 
   4   9   9       19.80       70.43     28.03 o 
   5   9   9        0.69        9.12     23.47 o 
   6   9   9        3.48      -38.28     25.52 o 
  -8  10   9      269.31      244.51     46.12 o 
  -7  10   9      275.85      310.25     49.69 o 
  -6  10   9        6.69        3.63     30.44 o 
  -5  10   9      216.38      205.69     42.89 o 
  -4  10   9      108.50       97.95     39.35 o 
  -3  10   9       21.70       10.78     31.51 o 
  -2  10   9      121.72       99.29     37.32 o 
  -1  10   9       15.44       -0.03     28.12 o 
   0  10   9       16.47      -30.89     55.64 o 
   1  10   9       45.45        4.03     42.03 o 
   2  10   9        3.86      -31.24     50.88 o 
   3  10   9       24.32       29.39     24.90 o 
 -18   0  10        0.78       36.83     52.78 o 
 -17   0  10       35.79      -25.82     45.64 o 
 -16   0  10      129.50      140.10     64.76 o 
 -15   0  10      767.08      696.26     77.54 o 
 -14   0  10       19.12       18.15     40.09 o 
 -13   0  10     1753.64     1504.85     89.17 o 
 -12   0  10      178.97      223.63     54.63 o 
 -11   0  10       19.01       32.07     37.27 o 
 -10   0  10      292.01      288.12     53.57 o 
  -9   0  10      801.61      669.29     56.92 o 
  -8   0  10      271.27      310.15     49.52 o 
  -7   0  10     1818.96     1630.34     82.69 o 
  -6   0  10     1128.16     1117.19     46.00 o 
  -5   0  10     6175.92     5781.31    182.91 o 
  -4   0  10        3.71        2.41     16.69 o 
  -3   0  10      140.09      191.33     21.44 o 
  -2   0  10     1018.77      827.05     41.69 o 
  -1   0  10     2897.81     2928.82     70.99 o 
   0   0  10       77.26       70.25     18.98 o 
   1   0  10     1609.78     1296.69     38.50 o 
   2   0  10      981.68      997.97     43.63 o 
   3   0  10       67.15       55.72     20.67 o 
   4   0  10       41.45       60.52     33.04 o 
   5   0  10     1051.59      947.14     54.64 o 
   6   0  10       94.41      129.86     36.17 o 
   7   0  10      476.04      639.34     85.91 o 
   8   0  10      124.75      149.35     63.62 o 
   9   0  10      110.47      135.87     60.53 o 
  10   0  10       79.12       49.25     63.26 o 
  11   0  10       28.84       95.95     63.00 o 
  12   0  10       19.45       80.45     69.52 o 
 -17   1  10       29.62      -39.85     32.57 o 
 -16   1  10        7.89        2.39     35.59 o 
 -15   1  10       31.74       -1.42     33.35 o 
 -14   1  10       12.30       19.56     30.99 o 
 -13   1  10       49.05        8.96     30.31 o 
 -12   1  10        2.02       31.64     28.19 o 
 -11   1  10       72.24       50.33     28.78 o 
 -10   1  10       47.56       31.33     26.63 o 
  -9   1  10        3.00        8.42     22.95 o 
  -8   1  10      150.44      186.04     25.72 o 
  -7   1  10        4.12        4.40     16.56 o 
  -6   1  10        0.16       -5.27     12.46 o 
  -5   1  10       93.63       85.85     15.94 o 
  -4   1  10       37.06       19.87     11.73 o 
  -3   1  10      381.90      401.54     17.52 o 
  -2   1  10      120.72      155.22     15.13 o 
  -1   1  10      371.84      386.15     18.82 o 
   0   1  10      226.98      222.43     19.38 o 
   1   1  10       11.17       -0.27     14.24 o 
   2   1  10       23.32       40.60     15.95 o 
   3   1  10      234.48      228.79     21.97 o 
   4   1  10      111.20      144.09     20.50 o 
   5   1  10        1.83       -0.74     21.48 o 
   6   1  10        8.60      -21.47     20.28 o 
   7   1  10       36.97        8.68     34.09 o 
   8   1  10        0.49       -4.94     32.02 o 
   9   1  10        0.45      -29.38     36.04 o 
  10   1  10       15.22       -9.38     36.35 o 
  11   1  10       27.33      -11.98     36.41 o 
 -17   2  10       32.95       49.67     38.14 o 
 -16   2  10      125.57      104.25     39.91 o 
 -15   2  10      229.65      286.98     45.76 o 
 -14   2  10       62.45       31.41     44.80 o 
 -13   2  10      492.18      537.17     50.82 o 
 -12   2  10        1.10        8.56     33.13 o 
 -11   2  10      107.24       88.08     30.18 o 
 -10   2  10       80.91      103.12     30.49 o 
  -9   2  10      644.65      582.70     37.55 o 
  -8   2  10       80.99       99.02     18.92 o 
  -7   2  10     2695.12     2384.27     87.90 o 
  -6   2  10       27.08       40.61     14.44 o 
  -5   2  10     1270.73     1210.53     32.12 o 
  -4   2  10      773.11      645.02     27.45 o 
  -3   2  10      316.44      396.21     27.05 o 
  -2   2  10       25.65        8.73     14.27 o 
  -1   2  10     1287.28     1087.73     29.90 o 
   0   2  10       47.34       59.35     15.86 o 
   1   2  10      854.54      849.30     31.24 o 
   2   2  10       34.84       28.29     16.16 o 
   3   2  10      465.42      486.38     26.38 o 
   4   2  10      855.29      831.22     30.77 o 
   5   2  10      413.41      469.43     27.78 o 
   6   2  10      211.00      287.05     31.88 o 
   7   2  10     1503.58     1395.43     66.92 o 
   8   2  10      121.14      178.21     42.86 o 
   9   2  10      131.68      116.37     40.62 o 
  10   2  10       89.21      150.72     44.79 o 
  11   2  10       50.71       75.09     38.60 o 
 -17   3  10      132.06      126.30     43.75 o 
 -16   3  10        5.41      -44.25     29.50 o 
 -15   3  10       28.35       27.22     51.02 o 
 -14   3  10       30.02       48.33     37.98 o 
 -13   3  10       17.44       26.58     32.61 o 
 -12   3  10      191.66      181.14     36.14 o 
 -11   3  10      256.25      292.27     39.23 o 
 -10   3  10      541.41      541.26     34.13 o 
  -9   3  10     1622.22     1327.13     36.33 o 
  -8   3  10       44.92       58.35     17.79 o 
  -7   3  10      272.37      329.42     29.40 o 
  -6   3  10      650.79      554.83     28.47 o 
  -5   3  10     1131.20      982.60     32.12 o 
  -4   3  10       29.67       55.11     18.44 o 
  -3   3  10     1629.85     1641.14     39.18 o 
  -2   3  10      173.83      172.20     18.61 o 
  -1   3  10      111.81       92.95     16.90 o 
   0   3  10       53.19       70.90     17.20 o 
   1   3  10       20.24       14.30     15.80 o 
   2   3  10       29.52       30.08     16.76 o 
   3   3  10      207.08      255.61     23.59 o 
   4   3  10       14.42      -25.44     16.96 o 
   5   3  10       49.69       76.05     19.57 o 
   6   3  10       14.21       18.26     23.67 o 
   7   3  10      109.58       76.86     75.56 o 
   8   3  10        3.04        7.48     45.86 o 
   9   3  10      249.22      366.08     50.78 o 
  10   3  10       21.07      -23.53     33.75 o 
  11   3  10       93.14      111.83     43.52 o 
 -16   4  10      130.69      124.59     45.66 o 
 -15   4  10       61.19       15.44     33.04 o 
 -14   4  10       49.22       90.73     44.58 o 
 -13   4  10      219.67      213.24     38.52 o 
 -12   4  10       11.49        6.31     29.12 o 
 -11   4  10      134.91      150.46     27.16 o 
 -10   4  10      139.45      122.90     27.81 o 
  -9   4  10       17.73       25.55     21.48 o 
  -8   4  10       65.33       68.07     22.71 o 
  -7   4  10      329.61      400.62     33.40 o 
  -6   4  10        0.25      -13.97     16.21 o 
  -5   4  10      297.49      281.47     24.86 o 
  -4   4  10      623.47      616.29     29.57 o 
  -3   4  10       43.74       18.64     16.45 o 
  -2   4  10      238.77      204.34     22.50 o 
  -1   4  10      523.58      518.65     35.71 o 
   0   4  10        1.56        1.64     15.37 o 
   1   4  10      648.11      668.06     28.38 o 
   2   4  10       35.39       27.99     17.02 o 
   3   4  10       31.78       17.47     18.27 o 
   4   4  10      150.62      179.54     22.44 o 
   5   4  10      231.11      270.90     26.30 o 
   6   4  10       26.44      -12.27     22.15 o 
   7   4  10      119.82      166.15     30.98 o 
   8   4  10       96.84      107.68     41.70 o 
   9   4  10        5.20        3.03     33.70 o 
  10   4  10        7.05       10.65     35.72 o 
 -16   5  10        2.02       47.21     36.13 o 
 -15   5  10      140.60       -4.58     48.55 o 
 -14   5  10       38.65      -30.05     54.01 o 
 -13   5  10       30.85       28.00     32.75 o 
 -12   5  10      109.45       85.60     41.19 o 
 -11   5  10      738.48      691.15     41.33 o 
 -10   5  10       58.41       51.32     23.99 o 
  -9   5  10     1228.28     1114.33     43.17 o 
  -8   5  10      107.41       75.61     24.22 o 
  -7   5  10       10.56       15.75     21.40 o 
  -6   5  10      215.54      266.58     24.88 o 
  -5   5  10     1258.71     1078.53     35.78 o 
  -4   5  10        2.17       10.12     17.02 o 
  -3   5  10     1215.78     1009.27     49.96 o 
  -2   5  10      121.55      162.65     22.16 o 
  -1   5  10      396.18      424.09     24.95 o 
   0   5  10      158.83      179.10     20.64 o 
   1   5  10      100.66      102.60     19.73 o 
   2   5  10      219.58      246.04     22.47 o 
   3   5  10      795.86      779.56     34.94 o 
   4   5  10        1.07      -26.33     19.26 o 
   5   5  10      239.25      288.01     30.23 o 
   6   5  10      104.50      150.89     29.49 o 
   7   5  10       14.76        0.62     26.60 o 
   8   5  10       40.34       10.96     33.80 o 
   9   5  10      238.34      267.87     46.54 o 
  10   5  10       10.77       15.24     38.16 o 
 -15   6  10        6.47      -38.18     36.55 o 
 -14   6  10       26.77      -44.53     32.20 o 
 -13   6  10       78.01      107.29     38.30 o 
 -12   6  10       98.80       76.49     29.31 o 
 -11   6  10        0.05      -19.20     24.22 o 
 -10   6  10       88.99      166.97     30.76 o 
  -9   6  10        6.43       24.51     23.75 o 
  -8   6  10       35.27       31.77     22.80 o 
  -7   6  10      222.85      239.18     30.21 o 
  -6   6  10        0.47      -10.75     16.79 o 
  -5   6  10        6.00      -22.93     15.29 o 
  -4   6  10       72.05       52.68     20.96 o 
  -3   6  10       24.72       21.22     18.27 o 
  -2   6  10      390.14      404.15     36.04 o 
  -1   6  10      298.24      274.28     31.18 o 
   0   6  10        5.56       -7.05     17.45 o 
   1   6  10       60.02       34.81     20.98 o 
   2   6  10      100.35       94.95     22.76 o 
   3   6  10        1.38       10.42     20.83 o 
   4   6  10        0.12       -9.73     20.39 o 
   5   6  10        8.82      -12.93     35.77 o 
   6   6  10        3.48      -40.64     29.56 o 
   7   6  10       15.91       -8.24     24.83 o 
   8   6  10        0.11       15.00     28.73 o 
   9   6  10        0.01       24.21     38.39 o 
 -14   7  10       32.66      -26.70     52.43 o 
 -13   7  10        8.43       19.42     35.38 o 
 -12   7  10       29.04       53.96     29.74 o 
 -11   7  10      291.97      359.18     39.57 o 
 -10   7  10       24.64       26.18     26.50 o 
  -9   7  10      488.49      460.24     40.69 o 
  -8   7  10       65.61       80.72     26.00 o 
  -7   7  10       18.79       47.75     23.43 o 
  -6   7  10      205.25      178.61     30.33 o 
  -5   7  10      541.74      596.64     39.81 o 
  -4   7  10      156.22      203.35     28.79 o 
  -3   7  10     1215.13     1051.95     51.73 o 
  -2   7  10      116.57       84.79     25.28 o 
  -1   7  10      200.47      199.91     31.50 o 
   0   7  10      618.28      548.70     39.33 o 
   1   7  10      560.28      594.92     32.73 o 
   2   7  10       10.91       -4.84     18.67 o 
   3   7  10      924.67      794.23     36.34 o 
   4   7  10      200.64      188.60     31.11 o 
   5   7  10       29.23       33.16     26.60 o 
   6   7  10       33.33       16.94     40.05 o 
   7   7  10        0.53      -20.12     23.35 o 
   8   7  10       15.05       -3.76     27.57 o 
 -12   8  10        1.43      -32.70     34.38 o 
 -11   8  10        1.95       -8.02     31.99 o 
 -10   8  10       45.88       16.14     32.18 o 
  -9   8  10        0.98      -19.08     31.70 o 
  -8   8  10       41.13       54.47     26.23 o 
  -7   8  10        3.14      -27.46     27.78 o 
  -6   8  10       41.49       30.48     38.52 o 
  -5   8  10        0.36       10.69     23.32 o 
  -4   8  10      149.71      119.23     32.21 o 
  -3   8  10        5.96        4.87     23.35 o 
  -2   8  10        3.98       -8.64     21.46 o 
  -1   8  10       79.14       63.25     37.53 o 
   0   8  10        3.11       -3.03     23.20 o 
   1   8  10      340.25      365.04     49.97 o 
   2   8  10       23.45      -20.13     27.25 o 
   3   8  10       15.13       61.93     25.12 o 
   4   8  10        2.31       24.27     24.99 o 
   5   8  10        8.38      -19.73     26.89 o 
   6   8  10        0.65      -35.54     23.69 o 
 -10   9  10       19.06      -12.36     35.11 o 
  -9   9  10      467.40      528.88    101.02 o 
  -8   9  10      251.27      244.72     45.35 o 
  -7   9  10        7.48       33.96     32.64 o 
  -6   9  10      280.31      340.44     64.32 o 
  -5   9  10      280.04      352.74     49.81 o 
  -4   9  10        8.45      -43.32     30.88 o 
  -3   9  10      147.27      155.73     31.78 o 
  -2   9  10       36.56       28.96     30.00 o 
  -1   9  10        0.67      -24.51     22.97 o 
   0   9  10       17.73       13.06     24.54 o 
   1   9  10        6.88      -40.23     36.19 o 
   2   9  10       46.63       17.82     27.93 o 
   3   9  10      139.98      133.99     46.35 o 
   4   9  10        4.95        6.04     24.58 o 
  -6  10  10        5.68      -16.29     30.93 o 
  -5  10  10       73.81       41.54     36.09 o 
  -4  10  10       40.79       56.86     35.44 o 
  -3  10  10       42.95       63.11     41.99 o 
  -2  10  10        0.29       12.47     34.52 o 
  -1  10  10      144.85      198.71     42.08 o 
   0  10  10        2.95       27.06     33.19 o 
 -17   1  11       21.23       -9.55     55.77 o 
 -16   1  11        3.64       -0.55     36.30 o 
 -15   1  11        0.26        9.10     31.26 o 
 -14   1  11      631.07      587.22     48.92 o 
 -13   1  11      306.19      362.78     46.06 o 
 -12   1  11      673.27      587.04     48.24 o 
 -11   1  11      648.61      510.87     40.91 o 
 -10   1  11      121.53      186.82     32.64 o 
  -9   1  11        2.61        2.92     20.80 o 
  -8   1  11      962.73      806.97     31.35 o 
  -7   1  11      159.31      166.61     22.14 o 
  -6   1  11     2478.11     2172.14     48.05 o 
  -5   1  11     1213.60     1178.23     29.14 o 
  -4   1  11      670.69      723.90     29.18 o 
  -3   1  11      400.96      385.10     22.50 o 
  -2   1  11      488.86      495.01     24.01 o 
  -1   1  11      136.61      148.94     18.39 o 
   0   1  11      605.94      595.11     26.67 o 
   1   1  11      759.53      667.83     27.71 o 
   2   1  11        3.64       -8.41     15.24 o 
   3   1  11       46.23       66.09     18.16 o 
   4   1  11      179.82      167.37     22.13 o 
   5   1  11       58.01       66.63     26.28 o 
   6   1  11      499.95      538.76     41.24 o 
   7   1  11      300.13      317.15     50.83 o 
   8   1  11      150.49      170.41     42.59 o 
   9   1  11      169.50      215.17     47.38 o 
  10   1  11        3.28      -30.92     35.53 o 
 -17   2  11       12.72       -4.48     35.87 o 
 -16   2  11      123.90      138.29     41.84 o 
 -15   2  11      142.64       68.38     37.02 o 
 -14   2  11       16.26        4.94     49.52 o 
 -13   2  11        0.74       11.73     52.65 o 
 -12   2  11       40.86       28.04     26.04 o 
 -11   2  11       43.38       54.05     27.14 o 
 -10   2  11        1.66      -20.46     25.03 o 
  -9   2  11       91.59       99.21     24.01 o 
  -8   2  11      428.80      444.99     30.13 o 
  -7   2  11       70.68      122.26     27.44 o 
  -6   2  11      360.12      408.38     34.73 o 
  -5   2  11       25.48        2.42     16.36 o 
  -4   2  11      216.79      208.77     23.12 o 
  -3   2  11      604.85      580.45     28.13 o 
  -2   2  11       50.17       63.57     16.41 o 
  -1   2  11      545.85      532.10     34.05 o 
   0   2  11      188.69      238.46     21.74 o 
   1   2  11       14.02       11.19     15.72 o 
   2   2  11       67.32       57.20     18.74 o 
   3   2  11       52.56       65.17     19.50 o 
   4   2  11       66.43       47.82     19.25 o 
   5   2  11       30.45       37.68     18.61 o 
   6   2  11       57.27       86.80     26.19 o 
   7   2  11       33.95       63.62     36.61 o 
   8   2  11        2.14      -17.02     70.44 o 
   9   2  11        0.39      -45.47     30.31 o 
  10   2  11       44.89        6.46     38.25 o 
 -16   3  11       10.97       26.88     36.79 o 
 -15   3  11       20.85        9.93     35.47 o 
 -14   3  11      269.75      234.66     42.16 o 
 -13   3  11       73.42       71.76     32.36 o 
 -12   3  11      186.99      216.70     31.79 o 
 -11   3  11      295.71      385.18     45.56 o 
 -10   3  11        7.45      -18.91     28.53 o 
  -9   3  11        2.87      -36.48     24.32 o 
  -8   3  11      312.44      357.76     31.93 o 
  -7   3  11      144.31      173.38     22.86 o 
  -6   3  11      635.22      583.19     29.71 o 
  -5   3  11     1062.80      885.17     32.54 o 
  -4   3  11      213.21      286.97     25.86 o 
  -3   3  11      170.08      218.57     23.30 o 
  -2   3  11      587.38      561.46     42.81 o 
  -1   3  11      350.25      398.96     26.39 o 
   0   3  11      362.16      462.04     27.27 o 
   1   3  11      258.10      346.43     24.91 o 
   2   3  11      274.26      406.43     27.49 o 
   3   3  11      246.49      212.37     22.77 o 
   4   3  11        1.78        2.79     18.24 o 
   5   3  11      130.22      147.70     22.89 o 
   6   3  11      413.36      502.47     35.24 o 
   7   3  11      223.84      290.16     50.46 o 
   8   3  11       18.55      -40.52     35.00 o 
   9   3  11      107.82      153.62     61.46 o 
  10   3  11       66.88       66.58     51.37 o 
 -16   4  11      129.90      193.05     66.61 o 
 -15   4  11       59.52       47.40     55.77 o 
 -14   4  11       76.51       64.76     58.33 o 
 -13   4  11       48.11       55.90     35.20 o 
 -12   4  11       46.72      -15.86     31.81 o 
 -11   4  11        0.21      -26.87     30.18 o 
 -10   4  11      755.77      675.83     94.15 o 
  -9   4  11      393.25      430.50     33.65 o 
  -8   4  11      378.18      415.03     33.67 o 
  -7   4  11      303.29      338.80     28.32 o 
  -6   4  11      124.35      121.29     21.75 o 
  -5   4  11       91.54      127.81     21.98 o 
  -4   4  11       83.72      107.16     21.29 o 
  -3   4  11      291.39      285.07     25.54 o 
  -2   4  11      178.90      180.54     23.70 o 
  -1   4  11       99.84      136.03     23.27 o 
   0   4  11      206.51      259.14     23.03 o 
   1   4  11      147.13      197.64     22.61 o 
   2   4  11      142.41      156.99     21.79 o 
   3   4  11       19.23        5.95     16.95 o 
   4   4  11      344.57      450.03     30.17 o 
   5   4  11      452.51      545.86     32.30 o 
   6   4  11        0.08      -35.95     31.67 o 
   7   4  11       55.81       82.18     38.64 o 
   8   4  11       98.65       14.75     35.65 o 
   9   4  11       52.98       18.87     37.46 o 
 -15   5  11       49.85       65.51     41.56 o 
 -14   5  11      121.42       44.10     68.51 o 
 -13   5  11       18.47       10.48     34.32 o 
 -12   5  11       17.60       -2.16     32.58 o 
 -11   5  11      103.32      128.53     38.15 o 
 -10   5  11       76.11       83.68     25.05 o 
  -9   5  11        0.16      -16.48     21.19 o 
  -8   5  11        7.06      -29.57     19.71 o 
  -7   5  11        0.06       -1.80     17.69 o 
  -6   5  11       98.85      114.05     22.14 o 
  -5   5  11      149.94      167.15     23.46 o 
  -4   5  11        1.18       -3.73     17.11 o 
  -3   5  11      513.58      566.95     32.17 o 
  -2   5  11      480.34      492.38     33.92 o 
  -1   5  11        6.07       -1.08     18.59 o 
   0   5  11      269.48      339.22     28.40 o 
   1   5  11      495.36      509.21     27.92 o 
   2   5  11       53.51       76.76     24.49 o 
   3   5  11        3.64      -31.23     25.46 o 
   4   5  11       26.20       17.76     22.78 o 
   5   5  11       16.93       16.59     22.05 o 
   6   5  11        7.36      -31.37     24.24 o 
   7   5  11        1.24       28.29     47.27 o 
   8   5  11        1.14      -49.67     36.26 o 
 -14   6  11        8.65       50.76     38.67 o 
 -13   6  11        1.79      -19.13     31.68 o 
 -12   6  11       65.64        8.32     34.88 o 
 -11   6  11      112.45      133.05     30.97 o 
 -10   6  11      210.44      230.88     33.20 o 
  -9   6  11      156.52      197.51     31.16 o 
  -8   6  11      127.94      184.72     30.10 o 
  -7   6  11       13.01       -2.78     19.04 o 
  -6   6  11       20.94       24.52     18.28 o 
  -5   6  11       52.37       47.50     21.54 o 
  -4   6  11      376.58      428.25     39.96 o 
  -3   6  11      277.37      322.75     35.19 o 
  -2   6  11      405.51      474.06     37.10 o 
  -1   6  11      964.51     1009.33     46.45 o 
   0   6  11       19.45       19.36     23.39 o 
   1   6  11      166.90      178.96     31.04 o 
   2   6  11      791.99      762.09     36.51 o 
   3   6  11      233.64      280.00     32.24 o 
   4   6  11      201.55      265.70     31.49 o 
   5   6  11      245.28      230.87     36.58 o 
   6   6  11        0.52       11.36     26.94 o 
   7   6  11       20.59      -36.13     30.36 o 
 -13   7  11       37.37       -0.71     36.47 o 
 -12   7  11        5.51      -27.07     31.11 o 
 -11   7  11       19.64       -4.96     25.76 o 
 -10   7  11       21.22      -24.93     23.88 o 
  -9   7  11        9.22      -29.05     23.51 o 
  -8   7  11        5.62       -4.56     24.32 o 
  -7   7  11       18.26        6.59     23.25 o 
  -6   7  11      207.81      239.31     32.35 o 
  -5   7  11        0.26      -11.95     22.01 o 
  -4   7  11      193.26      222.17     31.54 o 
  -3   7  11       17.22        2.00     23.25 o 
  -2   7  11       41.51       40.22     24.09 o 
  -1   7  11       13.16       12.95     32.79 o 
   0   7  11       27.52       51.60     24.16 o 
   1   7  11        0.49      -23.29     21.89 o 
   2   7  11        0.57       21.56     25.35 o 
   3   7  11       71.87       57.28     22.72 o 
   4   7  11        5.62        1.98     29.73 o 
   5   7  11       35.43       36.52     31.81 o 
   6   7  11       13.31      -36.50     24.34 o 
 -11   8  11       18.61      -25.41     55.69 o 
 -10   8  11      267.13      291.50     45.14 o 
  -9   8  11      178.69      107.60     38.51 o 
  -8   8  11      171.88      152.96     30.59 o 
  -7   8  11      508.59      528.35     43.52 o 
  -6   8  11      143.02      184.04     31.76 o 
  -5   8  11       30.89       30.66     24.73 o 
  -4   8  11      566.93      534.21     54.54 o 
  -3   8  11      226.33      281.86     36.95 o 
  -2   8  11       84.99      119.11     29.42 o 
  -1   8  11      100.51      103.82     29.73 o 
   0   8  11       19.74        4.31     23.45 o 
   1   8  11        0.95       22.32     25.04 o 
   2   8  11       42.90        8.96     29.82 o 
   3   8  11       54.20       42.28     34.48 o 
   4   8  11       41.55        3.25     25.41 o 
  -8   9  11        3.70       18.07     31.66 o 
  -7   9  11       82.37       48.55     33.71 o 
  -6   9  11       16.19      -40.86     27.24 o 
  -5   9  11       79.71        5.52     36.35 o 
  -4   9  11        1.79      -34.91     24.03 o 
  -3   9  11       17.24      -28.39     29.44 o 
  -2   9  11       35.13       -4.51     52.80 o 
  -1   9  11       21.84       -5.66     32.51 o 
   0   9  11       43.09       17.52     26.33 o 
   1   9  11       19.31       13.28     42.85 o 
   2   9  11       37.33       -1.14     26.79 o 
 -16   0  12        0.49      -50.22     52.25 o 
 -15   0  12       19.58      -42.73     39.91 o 
 -14   0  12      378.59      503.64     75.95 o 
 -13   0  12       24.06      -11.19     42.73 o 
 -12   0  12     1063.07      963.85     73.57 o 
 -11   0  12        0.29      -28.02     34.28 o 
 -10   0  12      388.85      399.14     70.97 o 
  -9   0  12      112.31      142.74     33.24 o 
  -8   0  12       16.93        3.47     24.91 o 
  -7   0  12      312.45      307.28     37.95 o 
  -6   0  12      839.28      804.13     45.22 o 
  -5   0  12      137.45      149.66     31.40 o 
  -4   0  12     1330.38     1143.86     80.97 o 
  -3   0  12      256.39      279.85     33.33 o 
  -2   0  12      176.46      160.96     33.48 o 
  -1   0  12      251.61      192.17     33.08 o 
   0   0  12     1115.40      998.41     54.67 o 
   1   0  12      245.15      252.07     44.85 o 
   2   0  12      149.32      133.70     36.88 o 
   3   0  12       36.74       13.73     28.81 o 
   4   0  12        3.34       27.08     32.05 o 
   5   0  12       51.31       11.20     32.94 o 
   6   0  12       69.18      133.97     38.19 o 
   7   0  12       51.73       -2.73     51.63 o 
   8   0  12      266.85      421.00     76.74 o 
   9   0  12       10.35        3.26     59.65 o 
 -16   1  12       48.62       71.58     37.44 o 
 -15   1  12        1.35      -16.82     33.08 o 
 -14   1  12       40.15       29.58     31.91 o 
 -13   1  12        3.41       31.70     31.85 o 
 -12   1  12       31.11        6.62     27.23 o 
 -11   1  12       58.35       94.55     27.07 o 
 -10   1  12       11.26      -19.18     20.57 o 
  -9   1  12       12.63        6.22     18.93 o 
  -8   1  12       53.53       50.93     20.06 o 
  -7   1  12      109.61      107.98     25.25 o 
  -6   1  12      196.17      255.12     30.56 o 
  -5   1  12       15.24       28.33     22.30 o 
  -4   1  12        3.92       -1.16     16.68 o 
  -3   1  12       63.87       76.39     19.92 o 
  -2   1  12      264.57      257.38     23.92 o 
  -1   1  12      158.20      157.62     19.08 o 
   0   1  12        0.06       -2.31     24.65 o 
   1   1  12       76.55       84.51     21.55 o 
   2   1  12      169.46      178.91     26.05 o 
   3   1  12       44.59       24.62     22.64 o 
   4   1  12       76.71       90.06     25.81 o 
   5   1  12        0.99        5.32     24.17 o 
   6   1  12       30.17       18.50     24.87 o 
   7   1  12        3.08       12.47     76.04 o 
   8   1  12       54.85      100.45     69.83 o 
   9   1  12        8.05      -37.45     43.44 o 
 -16   2  12       55.56       81.82     39.44 o 
 -15   2  12       41.15      -39.23     30.10 o 
 -14   2  12       60.05       56.56     34.86 o 
 -13   2  12       89.53       96.65     64.01 o 
 -12   2  12      516.93      505.56     38.28 o 
 -11   2  12       32.88       66.14     32.17 o 
 -10   2  12       45.42       17.71     31.49 o 
  -9   2  12       14.57        4.36     20.84 o 
  -8   2  12      265.92      355.90     36.17 o 
  -7   2  12        4.01      -27.09     19.06 o 
  -6   2  12      401.70      424.10     35.49 o 
  -5   2  12        0.12       -4.38     16.80 o 
  -4   2  12      537.08      555.43     29.37 o 
  -3   2  12      135.99      120.41     20.80 o 
  -2   2  12       21.09       34.86     18.80 o 
  -1   2  12      305.64      364.75     25.26 o 
   0   2  12      713.78      696.63     28.83 o 
   1   2  12       11.23        6.27     16.00 o 
   2   2  12      659.33      654.38     29.03 o 
   3   2  12      159.41      165.87     22.12 o 
   4   2  12       82.25       81.98     20.73 o 
   5   2  12      382.04      400.14     35.09 o 
   6   2  12      292.60      351.35     35.08 o 
   7   2  12       14.92        4.57     34.27 o 
   8   2  12      291.75      303.87     52.30 o 
   9   2  12       40.80       -6.71     37.63 o 
 -15   3  12       14.02        5.37     46.52 o 
 -14   3  12      242.63      248.03     65.82 o 
 -13   3  12       48.60      -31.55     45.82 o 
 -12   3  12        0.50        0.35     29.81 o 
 -11   3  12      136.92       96.10     36.83 o 
 -10   3  12      344.53      349.41     47.31 o 
  -9   3  12       12.87       22.06     21.97 o 
  -8   3  12      539.90      575.98     52.42 o 
  -7   3  12       42.05       59.64     26.00 o 
  -6   3  12       18.10       54.33     18.74 o 
  -5   3  12        1.74      -14.21     17.15 o 
  -4   3  12      296.64      341.48     27.44 o 
  -3   3  12       42.59       13.62     17.28 o 
  -2   3  12      342.59      404.03     30.37 o 
  -1   3  12        9.21      -24.32     16.21 o 
   0   3  12       79.33       73.36     18.85 o 
   1   3  12        3.56      -23.65     15.77 o 
   2   3  12        0.28       -1.22     17.00 o 
   3   3  12        4.36       10.69     18.47 o 
   4   3  12      128.38      132.25     22.58 o 
   5   3  12        0.71       -8.18     18.05 o 
   6   3  12       78.24       79.35     30.64 o 
   7   3  12        0.43       57.22     73.97 o 
   8   3  12        0.24       22.43     36.19 o 
 -15   4  12      101.72      104.15     41.56 o 
 -14   4  12       27.12      -36.95     34.71 o 
 -13   4  12       89.46       99.90     41.94 o 
 -12   4  12      392.62      364.73     49.49 o 
 -11   4  12       91.99      108.93     36.18 o 
 -10   4  12       76.33       62.20     35.67 o 
  -9   4  12      157.30       87.69     27.15 o 
  -8   4  12      100.90      107.18     37.29 o 
  -7   4  12       36.73       42.48     19.43 o 
  -6   4  12      220.71      256.02     26.38 o 
  -5   4  12        2.68        4.99     17.08 o 
  -4   4  12      465.33      432.14     29.76 o 
  -3   4  12      268.58      320.71     27.76 o 
  -2   4  12       46.78       70.87     20.81 o 
  -1   4  12      255.20      269.27     27.97 o 
   0   4  12      405.06      516.81     34.21 o 
   1   4  12        8.81       -7.85     16.89 o 
   2   4  12      129.59      130.14     22.61 o 
   3   4  12       41.25       42.82     20.79 o 
   4   4  12        0.03        7.35     19.38 o 
   5   4  12        2.78       15.92     20.15 o 
   6   4  12       31.80       25.83     27.66 o 
   7   4  12        5.86      -44.46     86.13 o 
   8   4  12       22.79       25.51     55.51 o 
 -14   5  12      118.40      154.23     61.28 o 
 -13   5  12        5.60      -29.49     33.29 o 
 -12   5  12       11.93       10.07     37.43 o 
 -11   5  12       16.61      -47.78     53.84 o 
 -10   5  12      410.13      550.87     69.39 o 
  -9   5  12       24.18      -34.13     23.21 o 
  -8   5  12      735.79      673.00     34.54 o 
  -7   5  12       37.02       21.73     19.38 o 
  -6   5  12        1.26      -16.17     17.58 o 
  -5   5  12       50.56       45.91     19.50 o 
  -4   5  12      275.63      251.01     25.94 o 
  -3   5  12        1.98        7.91     18.75 o 
  -2   5  12      493.23      559.31     34.94 o 
  -1   5  12        2.92      -21.75     17.09 o 
   0   5  12      238.74      288.41     28.67 o 
   1   5  12       63.75       40.58     25.45 o 
   2   5  12       45.49       15.32     26.90 o 
   3   5  12       81.60       59.60     23.93 o 
   4   5  12      465.69      537.38     39.22 o 
   5   5  12       25.15       39.57     26.71 o 
   6   5  12      123.95      109.48     30.99 o 
   7   5  12       26.33       19.48     29.49 o 
 -13   6  12        5.21       12.71     35.41 o 
 -12   6  12        1.46       -0.39     43.17 o 
 -11   6  12        0.09      -15.36     94.81 o 
 -10   6  12       15.95       15.68     49.87 o 
  -9   6  12       70.16       91.48     24.11 o 
  -8   6  12        0.55      -23.28     20.56 o 
  -7   6  12       51.46       69.56     22.78 o 
  -6   6  12       64.31       43.57     22.18 o 
  -5   6  12       15.10      -27.03     18.02 o 
  -4   6  12       49.06       66.62     25.04 o 
  -3   6  12      167.01      154.62     30.16 o 
  -2   6  12       12.75      -25.01     29.49 o 
  -1   6  12      122.42      101.26     30.41 o 
   0   6  12       54.97       56.08     25.66 o 
   1   6  12        0.11       -6.33     23.89 o 
   2   6  12       24.29       27.04     26.51 o 
   3   6  12        0.58       -6.68     27.34 o 
   4   6  12       14.99        0.48     22.33 o 
   5   6  12        8.55       23.18     28.54 o 
   6   6  12        0.04      -11.28     40.10 o 
 -11   7  12        8.25      -53.31     35.54 o 
 -10   7  12      287.00      351.08     39.71 o 
  -9   7  12        7.03      -14.03     43.80 o 
  -8   7  12      590.53      537.79     39.78 o 
  -7   7  12      130.37      101.65     28.91 o 
  -6   7  12       77.61       80.12     29.66 o 
  -5   7  12      486.98      536.06     43.51 o 
  -4   7  12      468.79      473.02     41.71 o 
  -3   7  12       88.61       62.86     27.82 o 
  -2   7  12      750.78      697.71     43.57 o 
  -1   7  12       92.20       63.28     26.07 o 
   0   7  12       28.93       43.94     28.90 o 
   1   7  12       35.55       25.36     43.53 o 
   2   7  12       80.80       57.69     27.44 o 
   3   7  12        6.83       -8.29     26.28 o 
   4   7  12       78.79       78.18     30.73 o 
  -9   8  12       90.24       91.87     33.15 o 
  -8   8  12        7.04        5.97     26.85 o 
  -7   8  12       12.32        0.22     28.25 o 
  -6   8  12        1.24       -0.60     30.03 o 
  -5   8  12       27.11        1.01     36.23 o 
  -4   8  12       82.00       54.19     29.59 o 
  -3   8  12        2.57      -38.23     25.49 o 
  -2   8  12        4.06       -5.62     24.83 o 
  -1   8  12        8.88      -36.46     24.30 o 
   0   8  12       54.97       41.47     44.16 o 
   1   8  12        2.21      -36.44     24.29 o 
   2   8  12        9.58      -24.38     25.04 o 
  -4   9  12       46.87       29.32     27.67 o 
  -3   9  12       11.04       17.07     30.14 o 
 -15   1  13        0.24      -18.24     35.79 o 
 -14   1  13        0.51      -25.39     29.90 o 
 -13   1  13      329.53      320.60     37.83 o 
 -12   1  13      247.45      289.76     44.70 o 
 -11   1  13      364.98      442.50     41.26 o 
 -10   1  13      679.79      625.80     39.34 o 
  -9   1  13       86.72       52.49     25.56 o 
  -8   1  13        8.96       -9.78     21.52 o 
  -7   1  13      347.24      334.96     33.83 o 
  -6   1  13      209.79      268.91     32.66 o 
  -5   1  13      706.92      668.34     37.78 o 
  -4   1  13      575.88      619.10     53.19 o 
  -3   1  13       72.51       46.46     21.71 o 
  -2   1  13      225.36      182.00     34.82 o 
  -1   1  13      307.88      273.41     31.26 o 
   0   1  13      160.72      159.71     24.51 o 
   1   1  13      204.21      234.29     27.61 o 
   2   1  13      447.54      525.50     36.93 o 
   3   1  13        9.34       11.38     23.62 o 
   4   1  13       96.28      113.06     28.58 o 
   5   1  13        1.56       -3.13     25.14 o 
   6   1  13        8.51       -6.51     24.05 o 
   7   1  13       68.03       66.56     44.80 o 
 -15   2  13       54.76       73.40     49.43 o 
 -14   2  13       36.05      -16.36     32.30 o 
 -13   2  13       28.41      -14.19     30.31 o 
 -12   2  13       13.01       25.25     31.55 o 
 -11   2  13        4.09       25.61     26.64 o 
 -10   2  13       17.55      -10.50     23.13 o 
  -9   2  13        1.11      -33.75     22.50 o 
  -8   2  13        1.06       -4.31     27.31 o 
  -7   2  13       31.34       57.20     24.29 o 
  -6   2  13        5.50        3.22     22.56 o 
  -5   2  13       14.79       23.35     22.05 o 
  -4   2  13      118.92      162.69     23.11 o 
  -3   2  13      241.22      265.87     27.13 o 
  -2   2  13      477.31      508.34     45.00 o 
  -1   2  13        3.99       14.53     20.91 o 
   0   2  13      187.05      200.99     30.16 o 
   1   2  13       13.36      -13.45     23.26 o 
   2   2  13        3.94      -11.96     20.82 o 
   3   2  13       38.28       30.77     24.31 o 
   4   2  13        0.60      -34.39     22.92 o 
   5   2  13      102.08      110.26     31.43 o 
   6   2  13       15.02       26.06     27.62 o 
   7   2  13       35.45       11.38     44.85 o 
 -14   3  13       32.72      -41.51     35.38 o 
 -13   3  13      241.60      432.33     66.88 o 
 -12   3  13       91.73       79.82     37.86 o 
 -11   3  13      289.65      273.58     44.14 o 
 -10   3  13      532.00      562.66     53.69 o 
  -9   3  13       55.55       55.75     28.22 o 
  -8   3  13        1.53       23.10     25.80 o 
  -7   3  13      134.22      117.82     27.20 o 
  -6   3  13      101.73       84.81     26.29 o 
  -5   3  13       60.77       89.38     21.24 o 
  -4   3  13      180.21      191.80     24.76 o 
  -3   3  13       37.35       37.62     18.41 o 
  -2   3  13      183.37      221.82     25.53 o 
  -1   3  13      101.18       83.21     21.71 o 
   0   3  13        1.89      -25.56     18.05 o 
   1   3  13      429.04      508.47     34.18 o 
   2   3  13      299.70      363.19     27.88 o 
   3   3  13       53.13       58.01     21.35 o 
   4   3  13      220.79      269.00     31.32 o 
   5   3  13       47.98       61.63     25.83 o 
   6   3  13        1.95      -14.85     32.61 o 
   7   3  13       62.01      -18.99     69.61 o 
 -14   4  13      106.29      126.58     44.56 o 
 -13   4  13       51.41       15.25     74.06 o 
 -12   4  13       73.89       63.75     39.26 o 
 -11   4  13       76.92       91.37     39.69 o 
 -10   4  13       36.97       21.68     26.14 o 
  -9   4  13      243.68      211.76     42.73 o 
  -8   4  13      280.22      292.43     35.87 o 
  -7   4  13       17.38      -33.04     22.87 o 
  -6   4  13       53.64       55.29     21.95 o 
  -5   4  13       25.54       47.34     20.17 o 
  -4   4  13        5.26        9.79     19.37 o 
  -3   4  13      145.26      159.61     25.01 o 
  -2   4  13       56.10       42.42     20.41 o 
  -1   4  13      353.39      405.03     31.92 o 
   0   4  13      144.31      143.25     25.82 o 
   1   4  13       15.90      -24.57     20.78 o 
   2   4  13       47.77       48.38     23.50 o 
   3   4  13      206.23      210.11     26.72 o 
   4   4  13      128.59      170.85     26.59 o 
   5   4  13       82.11       72.00     35.99 o 
   6   4  13      124.44      179.78     35.11 o 
 -13   5  13       39.02       11.44     35.34 o 
 -12   5  13        0.94      -41.45     33.54 o 
 -11   5  13       63.21       22.38     40.58 o 
 -10   5  13       92.89       71.64     28.74 o 
  -9   5  13        0.96      -25.19     36.55 o 
  -8   5  13      112.02      115.75     31.12 o 
  -7   5  13      146.16      141.75     25.16 o 
  -6   5  13        1.07       -2.41     27.54 o 
  -5   5  13      261.90      285.52     29.60 o 
  -4   5  13      243.75      253.96     28.30 o 
  -3   5  13        0.39      -24.37     18.59 o 
  -2   5  13      158.72      146.92     25.54 o 
  -1   5  13       94.78       80.73     22.94 o 
   0   5  13        7.13       -7.15     36.08 o 
   1   5  13        5.62        0.54     36.90 o 
   2   5  13        6.77      -27.41     23.64 o 
   3   5  13        0.00       -3.86     24.64 o 
   4   5  13        0.98      -26.05     21.88 o 
   5   5  13        2.05      -10.71     24.67 o 
 -11   6  13        7.20       26.52     58.64 o 
 -10   6  13       11.44      -16.08     25.32 o 
  -9   6  13      193.90      254.43     36.22 o 
  -8   6  13       45.85       39.21     34.66 o 
  -7   6  13      216.54      277.12     36.45 o 
  -6   6  13      177.32      228.15     29.16 o 
  -5   6  13       32.81        7.35     23.81 o 
  -4   6  13       18.00       -5.67     37.08 o 
  -3   6  13      498.53      496.87     41.95 o 
  -2   6  13      268.79      339.28     38.09 o 
  -1   6  13      162.20      115.71     34.30 o 
   0   6  13      338.35      414.88     41.63 o 
   1   6  13       32.41        0.75     39.55 o 
   2   6  13        8.52      -21.06     38.05 o 
   3   6  13      150.80      135.09     32.87 o 
   4   6  13       86.22       94.09     52.75 o 
 -10   7  13        6.20      -39.10     34.79 o 
  -9   7  13        2.37       32.35     36.16 o 
  -8   7  13        2.26       -2.41     26.04 o 
  -7   7  13        5.09      -30.33     24.90 o 
  -6   7  13        2.81        6.30     34.90 o 
  -5   7  13       20.42       43.23     36.48 o 
  -4   7  13        2.79       27.57     28.82 o 
  -3   7  13       30.33       47.09     27.04 o 
  -2   7  13        2.10      -34.63     23.09 o 
  -1   7  13       24.75      -12.97     24.63 o 
   0   7  13       20.18        4.97     27.07 o 
   1   7  13       36.22       45.77     28.15 o 
   2   7  13        3.56      -34.58     41.28 o 
  -6   8  13      344.85      425.73     44.76 o 
  -5   8  13       44.08       20.54     30.65 o 
  -4   8  13       27.79      -22.46     26.11 o 
  -3   8  13      113.74       83.56     30.13 o 
  -2   8  13       10.21      -25.50     26.67 o 
 -14   0  14        0.95       27.07     33.76 o 
 -13   0  14       39.83       42.29     46.79 o 
 -12   0  14      113.71       82.38     54.36 o 
 -11   0  14      627.05      613.08     84.06 o 
 -10   0  14        0.68      -47.05     34.98 o 
  -9   0  14      433.42      432.71     67.05 o 
  -8   0  14      390.59      433.42     70.93 o 
  -7   0  14      185.41      110.23     53.13 o 
  -6   0  14      169.17      127.94     55.07 o 
  -5   0  14     1424.19     1405.20     92.60 o 
  -4   0  14        4.46       16.65     41.50 o 
  -3   0  14      540.10      425.22     66.70 o 
  -2   0  14       82.03       55.77     47.49 o 
  -1   0  14        0.07      -13.13     39.65 o 
   0   0  14       96.63       49.99     30.56 o 
   1   0  14      303.00      316.89     45.17 o 
   2   0  14        8.33       -8.19     43.97 o 
   3   0  14      355.33      440.59     60.88 o 
   4   0  14        0.49       27.49     54.10 o 
   5   0  14      141.76      223.64     47.76 o 
   6   0  14       28.52       73.78     42.84 o 
 -14   1  14       10.14      -13.77     33.74 o 
 -13   1  14       13.81       11.33     27.07 o 
 -12   1  14        8.72      -36.53     24.35 o 
 -11   1  14       13.71      -29.45     30.67 o 
 -10   1  14        2.48      -27.11     24.40 o 
  -9   1  14       14.05      -24.03     24.54 o 
  -8   1  14        0.71       -5.65     27.51 o 
  -7   1  14       13.96       34.33     31.19 o 
  -6   1  14        1.17       -6.94     30.83 o 
  -5   1  14        8.23       26.73     31.67 o 
  -4   1  14       40.00       72.82     33.87 o 
  -3   1  14      167.06      125.22     34.94 o 
  -2   1  14        2.72      -21.28     28.67 o 
  -1   1  14      138.89      118.43     26.56 o 
   0   1  14      103.94      107.93     28.16 o 
   1   1  14        0.36       13.93     22.84 o 
   2   1  14        3.89        0.47     21.91 o 
   3   1  14        2.68       -6.99     34.83 o 
   4   1  14        0.02      -41.12     27.41 o 
   5   1  14        2.00      -16.33     29.72 o 
   6   1  14        7.85      -27.38     26.34 o 
 -14   2  14       12.03      -49.49     32.99 o 
 -13   2  14        3.55      -51.06     34.04 o 
 -12   2  14      109.81       51.01     45.33 o 
 -11   2  14      407.28      471.28     43.86 o 
 -10   2  14       11.45       -6.19     24.32 o 
  -9   2  14      116.60      123.65     29.10 o 
  -8   2  14       69.02       73.30     26.96 o 
  -7   2  14       60.14       67.60     26.20 o 
  -6   2  14       58.38       87.09     28.39 o 
  -5   2  14      309.74      353.07     43.51 o 
  -4   2  14       62.37       70.32     35.06 o 
  -3   2  14      573.43      590.13     53.24 o 
  -2   2  14       37.95       36.18     24.01 o 
  -1   2  14       36.21        6.96     36.49 o 
   0   2  14      225.19      217.49     34.11 o 
   1   2  14      647.07      669.38     51.94 o 
   2   2  14       22.42       26.81     24.18 o 
   3   2  14      395.15      427.09     36.39 o 
   4   2  14      169.46      153.73     31.20 o 
   5   2  14        4.27      -41.34     27.56 o 
 -13   3  14      203.96      211.44     46.18 o 
 -12   3  14      122.80      117.75     36.94 o 
 -11   3  14        0.38        7.12     26.67 o 
 -10   3  14       90.47      116.73     31.55 o 
  -9   3  14      243.12      206.87     34.93 o 
  -8   3  14       17.10       33.07     25.49 o 
  -7   3  14      175.88      211.16     32.58 o 
  -6   3  14       51.73       48.24     26.04 o 
  -5   3  14        0.10        8.77     24.58 o 
  -4   3  14       12.90      -30.94     20.63 o 
  -3   3  14       82.55       69.91     21.93 o 
  -2   3  14       21.53       10.39     19.79 o 
  -1   3  14      278.16      317.00     35.92 o 
   0   3  14        4.36      -25.18     22.73 o 
   1   3  14      232.36      302.17     38.73 o 
   2   3  14       17.25       -2.36     27.80 o 
   3   3  14        9.22      -22.00     22.17 o 
   4   3  14       13.03      -34.39     22.93 o 
   5   3  14       27.10       40.94     32.51 o 
 -12   4  14       48.59       65.90     34.43 o 
 -11   4  14      287.89      352.40     41.39 o 
 -10   4  14       21.51       -3.41     62.03 o 
  -9   4  14       74.00       71.87     29.77 o 
  -8   4  14       54.75       19.26     26.68 o 
  -7   4  14        0.25        2.69     25.31 o 
  -6   4  14       46.26       27.31     36.07 o 
  -5   4  14       54.51       81.19     27.17 o 
  -4   4  14        7.37       -7.33     19.92 o 
  -3   4  14      200.37      228.69     28.52 o 
  -2   4  14       56.29       81.84     23.60 o 
  -1   4  14       10.39        0.96     20.94 o 
   0   4  14       87.38       78.07     24.58 o 
   1   4  14      111.64      147.66     28.68 o 
   2   4  14        1.65      -10.00     21.82 o 
   3   4  14       32.48       12.72     38.18 o 
   4   4  14        1.63      -46.74     60.00 o 
 -11   5  14        8.37      -11.75     27.25 o 
 -10   5  14       61.33       67.59     30.16 o 
  -9   5  14      155.37      243.77     54.05 o 
  -8   5  14       49.54       42.69     28.43 o 
  -7   5  14      377.69      454.32     42.65 o 
  -6   5  14       33.71       43.81     27.15 o 
  -5   5  14       25.19      -27.53     20.35 o 
  -4   5  14       67.04       32.68     21.89 o 
  -3   5  14      133.12      152.77     27.64 o 
  -2   5  14        8.56      -19.48     20.64 o 
  -1   5  14      361.14      529.56     46.21 o 
   0   5  14       12.22       44.60     31.92 o 
   1   5  14      161.38      195.79     36.46 o 
   2   5  14       96.11       79.69     30.37 o 
   3   5  14       16.93       -9.67     42.04 o 
  -9   6  14       68.76       20.90     30.52 o 
  -8   6  14       27.25      -13.82     31.07 o 
  -7   6  14       18.40      -30.96     24.94 o 
  -6   6  14       40.05       39.47     27.97 o 
  -5   6  14       10.62       29.69     26.87 o 
  -4   6  14       18.19        8.99     26.13 o 
  -3   6  14        1.97      -13.67     25.35 o 
  -2   6  14       32.59       43.38     27.82 o 
  -1   6  14        5.55       -2.20     27.62 o 
   0   6  14       12.16       -3.40     24.34 o 
   1   6  14        0.08      -44.49     29.66 o 
  -6   7  14       71.70       36.23     37.86 o 
  -5   7  14       58.27       36.79     29.61 o 
  -4   7  14      117.31       97.76     30.23 o 
  -3   7  14       73.32      120.17     34.47 o 
  -2   7  14        2.26      -40.51     27.00 o 
 -12   1  15      107.97       72.17     39.40 o 
 -11   1  15       43.90       -1.57     45.42 o 
 -10   1  15      230.59      268.64     44.99 o 
  -9   1  15      326.14      353.70     89.08 o 
  -8   1  15        8.25      -43.60     29.07 o 
  -7   1  15       83.26       37.60     32.61 o 
  -6   1  15      460.48      590.83     58.50 o 
  -5   1  15       70.08       61.27     99.30 o 
  -4   1  15      523.42      539.51     54.11 o 
  -3   1  15      197.94      174.43     40.69 o 
  -2   1  15      163.54      188.10     96.57 o 
  -1   1  15      133.61       89.79     36.36 o 
   0   1  15       10.42       -0.62     29.91 o 
   1   1  15        0.09      -36.44     25.82 o 
   2   1  15       82.15       52.23     31.28 o 
   3   1  15       52.24       69.08     28.27 o 
 -12   2  15       89.09       80.80     30.12 o 
 -11   2  15       94.93      114.24     33.14 o 
 -10   2  15        1.20      -37.17     31.85 o 
  -9   2  15       14.62       11.28     32.23 o 
  -8   2  15       96.45      127.41     43.00 o 
  -7   2  15       87.22      104.00     35.07 o 
  -6   2  15       12.58       54.30     36.56 o 
  -5   2  15       12.08       -7.57     56.61 o 
  -4   2  15        2.90       19.80     32.00 o 
  -3   2  15       22.97        3.73     38.81 o 
  -2   2  15       27.22      -16.42     47.84 o 
  -1   2  15       56.32       76.35     36.01 o 
   0   2  15       78.71      111.83     32.22 o 
   1   2  15       97.67       88.77     29.97 o 
   2   2  15       29.87      -29.34     25.58 o 
   3   2  15       60.18       68.66     36.53 o 
 -11   3  15       18.51      -36.73     24.49 o 
 -10   3  15      208.87      223.66     38.82 o 
  -9   3  15      182.21      196.22     34.82 o 
  -8   3  15        3.73      -13.74     27.22 o 
  -7   3  15        0.80       -4.92     25.18 o 
  -6   3  15        9.47       28.34     26.33 o 
  -5   3  15       10.41      -45.28     30.19 o 
  -4   3  15       33.98       55.70     35.56 o 
  -3   3  15       29.20       47.05     35.24 o 
  -2   3  15       68.84       65.26     37.19 o 
  -1   3  15      168.77      146.54     36.97 o 
   0   3  15      107.36      100.41     31.98 o 
   1   3  15        1.96      -39.26     26.17 o 
   2   3  15      190.98      148.57     36.97 o 
 -10   4  15        8.88      -38.30     25.53 o 
  -9   4  15        0.04      -38.30     27.24 o 
  -8   4  15      159.74      144.16     35.27 o 
  -7   4  15       54.83       26.65     31.50 o 
  -6   4  15      208.31      284.40     37.80 o 
  -5   4  15      141.50      219.83     51.77 o 
  -4   4  15        2.84       12.90     27.88 o 
  -3   4  15       25.05       24.47     27.47 o 
  -2   4  15      150.38      114.51     30.02 o 
  -1   4  15       76.93       47.73     26.96 o 
   0   4  15      168.77      140.93     39.72 o 
   1   4  15      180.04      203.44     37.86 o 
  -9   5  15       75.72        7.07     47.77 o 
  -8   5  15        1.13        2.73     27.73 o 
  -7   5  15       57.26       59.08     28.56 o 
  -6   5  15       51.33       50.95     35.77 o 
  -5   5  15        8.04      -35.05     27.60 o 
  -4   5  15        6.36       -7.78     36.23 o 
  -3   5  15       37.41       14.76     47.11 o 
  -2   5  15        9.46       56.18     27.02 o 
  -1   5  15        4.99      -33.62     25.92 o 
   0   5  15        8.35      -34.27     24.85 o 
 -10   0  16      336.60      334.29     71.63 o 
  -9   0  16        2.47       86.44     54.10 o 
  -8   0  16      213.16      219.40     63.26 o 
  -7   0  16      108.64       96.83     59.83 o 
  -5   0  16       69.54       15.33     45.29 o 
  -4   0  16      299.40      244.77     62.74 o 
  -3   0  16       17.10        1.23     44.85 o 
  -2   0  16      346.12      390.16     77.01 o 
  -1   0  16        1.10       19.56     48.73 o 
   0   0  16      165.64      161.42     59.56 o 
   1   0  16       75.24      -12.07     54.89 o 
 -10   1  16       41.04        3.47     35.79 o 
  -9   1  16       25.13       14.24     35.01 o 
  -8   1  16       17.87       30.91     38.33 o 
  -7   1  16        5.92      -52.04     40.13 o 
  -6   1  16       71.47       71.27     40.50 o 
  -5   1  16       11.33        7.47     39.61 o 
  -4   1  16        0.59      -46.03     30.68 o 
  -3   1  16        7.62      -34.43     32.92 o 
  -2   1  16        7.64      -44.28     29.52 o 
  -1   1  16       24.50        6.91     34.94 o 
   0   1  16        3.17       -5.14     36.47 o 
   1   1  16        0.67      -41.55     70.18 o 
 -10   2  16      173.33      168.97     44.50 o 
  -9   2  16       11.03      -10.68     46.52 o 
  -8   2  16      201.28      231.45     44.07 o 
  -7   2  16       36.93       95.79     39.81 o 
  -6   2  16        0.44        7.80     42.95 o 
  -5   2  16       43.34       73.83     43.92 o 
  -4   2  16      159.85      134.54     39.59 o 
  -3   2  16        0.45       36.04     48.37 o 
  -2   2  16      184.08      275.67    101.99 o 
  -1   2  16       36.62      -15.28     34.08 o 
   0   2  16        4.40      -25.18     38.19 o 
  -8   3  16       36.00       86.48     41.20 o 
  -7   3  16       15.34      -52.08     61.94 o 
  -6   3  16      129.85      159.07     42.81 o 
  -5   3  16       10.60      -12.85     53.22 o 
  -4   3  16       72.76      104.22     39.89 o 
  -3   3  16        1.05       13.89     33.62 o 
  -2   3  16        0.97      -57.65     54.50 o 
  -1   3  16       12.86      -62.51     41.68 o 
  -6   4  16        2.54       52.72     39.06 o 
  -5   4  16       18.94       38.31     39.45 o 
  -4   4  16       78.75       72.79     47.01 o 
                                                 
